# Supplementary material for: FAM46C controls antibody production by the polyadenylation of immunoglobulin mRNAs and inhibits cell migration in multiple myeloma
Source: J Cell Mol Med. 2020 Mar 6;24(7):4171–82. doi: 10.1111/jcmm.15078 (PMC7171423; doi:10.1111/jcmm.15078)
Supplement: Supplementary file 7 [file JCMM-24-4171-s007.xlsx]

## Sheet: Hoja1
Probe Set ID	Gene Symbol	Chromosomal Location	FC_F2 vsC1	FC_F2 vs C2	FC_F2 vs C5	FC_F3 vs C1	FC_F3 vs C2	FC_F3 vs C5	FC_F21 vs C1	FC_F21 vs C2	FC_F21 vs C5	FC< -1.2
11757724_x_at	BSCL2 /// HNRNPUL2-BSCL2	chr11q13	-1.55229	-1.34876	-1.81399	-1.64898	-1.43278	-1.92698	-1.4903	-1.29491	-1.74155	9
11755335_a_at	C1orf21	chr1q25	-2.48324	-2.30116	-2.28145	-4.20808	-3.89953	-3.86613	-1.74834	-1.62015	-1.60627	9
11727422_s_at	CANX	chr5q35	-1.27619	-1.63759	-1.39803	-1.33515	-1.71326	-1.46263	-1.2382	-1.58884	-1.35641	9
11715917_a_at	CD44	chr11p13	-1.54734	-1.63172	-1.2944	-2.15887	-2.27659	-1.80597	-1.52807	-1.6114	-1.27829	9
11742043_a_at	CD44	chr11p13	-1.78809	-2.14805	-1.38302	-2.5445	-3.05673	-1.96807	-1.69788	-2.03967	-1.31324	9
11750189_s_at	CD44	chr11p13	-1.72816	-1.74692	-1.23706	-2.77237	-2.80247	-1.98453	-1.77343	-1.79269	-1.26946	9
11750190_x_at	CD44	chr11p13	-1.61175	-1.66317	-1.22561	-2.38088	-2.45683	-1.81047	-1.72383	-1.77882	-1.31084	9
11753291_a_at	CD44	chr11p13	-1.51098	-1.63576	-1.20765	-2.00149	-2.16678	-1.5997	-1.55701	-1.68559	-1.24445	9
11753292_x_at	CD44	chr11p13	-1.60426	-1.75978	-1.31787	-2.38886	-2.62044	-1.9624	-1.64516	-1.80464	-1.35147	9
11728701_a_at	CD55	chr1q32	-2.37485	-2.31207	-1.52732	-3.1913	-3.10692	-2.0524	-2.41929	-2.35532	-1.5559	9
11752832_x_at	CD55	chr1q32	-2.28411	-2.08155	-1.54736	-2.60566	-2.37459	-1.76519	-2.83332	-2.58205	-1.91942	9
11755084_x_at	CD55	chr1q32	-2.19762	-1.95076	-1.51694	-2.54491	-2.25903	-1.75666	-2.48509	-2.20593	-1.71537	9
11762060_x_at	CD55	chr1q32	-2.00403	-1.97522	-1.41197	-2.35448	-2.32063	-1.65889	-2.04431	-2.01493	-1.44036	9
11719764_s_at	CDK18	chr1q31-q32	-1.2994	-1.22861	-1.23035	-1.54182	-1.45783	-1.45989	-1.62207	-1.53371	-1.53587	9
11755174_a_at	CGN	chr1q21	-1.83439	-1.33119	-1.51582	-1.94813	-1.41373	-1.6098	-1.68476	-1.2226	-1.39217	9
11726583_s_at	CKAP4	chr12q23.3	-1.89759	-1.87282	-1.76749	-1.73618	-1.71353	-1.61716	-1.67766	-1.65577	-1.56265	9
11727132_at	CPD	chr17q11.2	-1.49416	-1.34671	-1.37137	-1.58141	-1.42534	-1.45145	-1.42393	-1.28341	-1.30691	9
11721499_x_at	CTSA	chr20q13.1	-1.57555	-1.33883	-1.45769	-1.54175	-1.3101	-1.42642	-1.65401	-1.4055	-1.53028	9
11744058_a_at	DDOST	chr1p36.1	-1.26003	-1.28017	-1.36098	-1.93278	-1.96367	-2.08764	-1.22962	-1.24927	-1.32813	9
11749195_x_at	DDOST	chr1p36.1	-1.2611	-1.24746	-1.32527	-1.89797	-1.87744	-1.99456	-1.23178	-1.21845	-1.29446	9
11744162_a_at	DUSP4	chr8p12-p11	-2.06639	-1.89812	-1.88032	-1.7344	-1.59317	-1.57823	-1.37481	-1.26286	-1.25101	9
11719374_a_at	EDEM2	chr20q11.22	-1.57616	-1.36619	-1.50431	-1.56704	-1.35828	-1.4956	-1.52573	-1.32248	-1.45618	9
11754868_a_at	ERGIC3	chr20pter-q12	-1.67421	-1.40142	-1.94369	-1.45661	-1.21927	-1.69106	-1.46914	-1.22977	-1.70562	9
11718354_a_at	ERP44	chr9q31.1	-1.24023	-1.23929	-1.37672	-1.37023	-1.36919	-1.52103	-1.22041	-1.21947	-1.35472	9
11748886_a_at	FKBP7	chr2q31.2	-2.51953	-2.44787	-2.27487	-2.25896	-2.19471	-2.0396	-1.5163	-1.47317	-1.36905	9
11720821_x_at	FUNDC2	chrXq28	-1.27845	-1.39939	-1.27714	-1.28197	-1.40325	-1.28067	-1.21662	-1.33171	-1.21538	9
11716871_at	GAA	chr17q25.2-q25.3	-2.24126	-2.58096	-2.24544	-2.09606	-2.41375	-2.09996	-1.48413	-1.70907	-1.48689	9
11723293_at	GPX7	chr1p32	-2.24915	-2.16615	-2.95333	-1.67386	-1.6121	-2.19793	-1.71402	-1.65077	-2.25066	9
11754760_a_at	GRAMD1A	chr19q13.13	-1.70469	-1.21956	-1.61294	-1.91551	-1.37039	-1.81242	-1.78217	-1.275	-1.68626	9
11716377_s_at	GRN	chr17q21.32	-1.50241	-1.66978	-1.40181	-1.70428	-1.89414	-1.59016	-1.52631	-1.69634	-1.42411	9
11745726_x_at	GRN	chr17q21.32	-1.33986	-1.61926	-1.44655	-1.51841	-1.83504	-1.63931	-1.34061	-1.62016	-1.44735	9
11745725_a_at	GRN	chr17q21.32	-1.34599	-1.6066	-1.43824	-1.41107	-1.68428	-1.50778	-1.38505	-1.65322	-1.47998	9
11729887_at	HACD1	chr10p12.33	-4.25987	-5.79886	-4.63127	-2.08644	-2.84022	-2.26834	-1.99316	-2.71324	-2.16694	9
11759141_at	HIP1	chr7q11.23	-2.75676	-6.15856	-2.48405	-1.3867	-3.09786	-1.24952	-1.41931	-3.17072	-1.27891	9
11719069_s_at	HSPA13	chr21q11	-1.26008	-1.62048	-1.30403	-1.62733	-2.09276	-1.68408	-1.29123	-1.66053	-1.33625	9
11755606_x_at	IFI30	chr19p13.1	-1.31419	-1.39939	-1.23068	-1.84109	-1.96046	-1.72411	-1.31925	-1.40479	-1.23543	9
11724685_x_at	IFNAR2	chr21q22.11	-1.22911	-1.34595	-1.26737	-1.21695	-1.33263	-1.25483	-1.50822	-1.65159	-1.55516	9
11726269_a_at	ITFG1	chr16q12.1	-1.46316	-1.61296	-1.26503	-1.40389	-1.54762	-1.21379	-1.46164	-1.61128	-1.26371	9
11719002_at	KDELR3	chr22q13.1	-1.80197	-1.21635	-3.42169	-1.79396	-1.21094	-3.40647	-1.95996	-1.323	-3.7217	9
11742685_a_at	LAMP2 /// LOC105373326	chrXq24	-1.36059	-1.25457	-1.62739	-1.42213	-1.31131	-1.701	-1.44929	-1.33635	-1.73348	9
11758388_s_at	LHX8	chr1p31.1	-1.68618	-5.44574	-1.43973	-1.88961	-6.10273	-1.61343	-2.13374	-6.89119	-1.82188	9
11724210_at	LMAN1	chr18q21.3-q22	-1.37462	-1.58786	-1.24146	-2.1632	-2.49876	-1.95365	-1.3789	-1.59281	-1.24533	9
11715819_a_at	LRPAP1	chr4p16.3	-2.23831	-2.34422	-2.23757	-1.52603	-1.59824	-1.52552	-1.56007	-1.63389	-1.55955	9
11756557_x_at	LRPAP1	chr4p16.3	-2.23949	-2.40193	-2.26863	-1.54286	-1.65476	-1.56293	-1.56744	-1.68112	-1.58783	9
11715419_at	LY6E	chr8q24.3	-1.76197	-1.56163	-1.39433	-2.61698	-2.31942	-2.07094	-1.56307	-1.38535	-1.23694	9
11715506_a_at	MAGED1	chrXp11.23	-5.7381	-6.11997	-5.14405	-1.73917	-1.85491	-1.55912	-2.19502	-2.3411	-1.96777	9
11715507_s_at	MAGED1	chrXp11.23	-6.92879	-8.11524	-6.82867	-1.60565	-1.8806	-1.58245	-2.08862	-2.44626	-2.05844	9
11756693_a_at	MAGED1	chrXp11.23	-7.47738	-6.7008	-8.06162	-1.90403	-1.70629	-2.0528	-1.93539	-1.73439	-2.08661	9
11757585_x_at	MAGED1	chrXp11.23	-5.66547	-6.28371	-5.25688	-1.69982	-1.88532	-1.57723	-2.23361	-2.47735	-2.07252	9
11717485_a_at	MYDGF	chr19p13.3	-1.83864	-1.65943	-1.71985	-1.73267	-1.56379	-1.62073	-1.50398	-1.35739	-1.40681	9
11757284_x_at	MYDGF	chr19p13.3	-1.81166	-1.75155	-1.70408	-1.7151	-1.65819	-1.61325	-1.52638	-1.47573	-1.43574	9
11721357_at	NMB	chr15q22-qter	-1.3199	-1.46096	-1.22218	-1.34321	-1.48676	-1.24377	-1.42615	-1.57857	-1.32057	9
11728451_a_at	PCOLCE2	chr3q21-q24	-9.35142	-8.79166	-2.09999	-8.38904	-7.88688	-1.88387	-8.48102	-7.97336	-1.90452	9
11716919_a_at	PDIA5	chr3q21.1	-1.2601	-1.33501	-1.26472	-1.31995	-1.39842	-1.32479	-1.21922	-1.2917	-1.22369	9
11749778_a_at	PDIA6	chr2p25.1	-1.48019	-1.56198	-1.46742	-2.68954	-2.83817	-2.66634	-1.32736	-1.40071	-1.31591	9
11715434_a_at	PDIA6	chr2p25.1	-1.4507	-1.48446	-1.49257	-2.82755	-2.89335	-2.90916	-1.28116	-1.31097	-1.31814	9
11754323_x_at	PIGT	chr20q13.12	-1.52188	-1.43855	-1.73919	-1.48714	-1.40571	-1.69949	-1.34096	-1.26753	-1.53243	9
11716488_x_at	PIGT	chr20q13.12	-1.42323	-1.34896	-1.6514	-1.36542	-1.29417	-1.58432	-1.29547	-1.22787	-1.50316	9
11746397_x_at	PIGT	chr20q13.12	-1.52852	-1.36692	-1.65371	-1.39551	-1.24797	-1.50981	-1.38084	-1.23486	-1.49394	9
11750191_x_at	PIGT	chr20q13.12	-1.35482	-1.36012	-1.5608	-1.32086	-1.32603	-1.52168	-1.35886	-1.36418	-1.56545	9
11743825_a_at	PODXL2	chr3q21.3	-1.35583	-1.36449	-1.35384	-1.49259	-1.50212	-1.49039	-1.23273	-1.24061	-1.23092	9
11728972_a_at	PTPRJ	chr11p11.2	-1.85226	-1.99872	-1.40837	-1.64133	-1.77112	-1.248	-1.71894	-1.85486	-1.307	9
11719551_s_at	RHOBTB1	chr10q21.2	-3.97737	-1.90916	-1.90783	-3.30848	-1.58809	-1.58699	-3.33893	-1.6027	-1.60159	9
11742852_a_at	RPN1	chr3q21.3	-1.28091	-1.29495	-1.348	-1.50234	-1.51881	-1.58102	-1.21068	-1.22395	-1.27409	9
11749429_a_at	RPN1	chr3q21.3	-1.30717	-1.30223	-1.36578	-1.52001	-1.51426	-1.58815	-1.24774	-1.24302	-1.30368	9
11754950_a_at	SSR4	chrXq28	-1.51155	-1.47662	-1.60593	-1.26175	-1.2326	-1.34054	-1.33592	-1.30505	-1.41933	9
11715965_at	ST14	chr11q24-q25	-1.64485	-1.73161	-1.43922	-3.83478	-4.03703	-3.35537	-1.41689	-1.49162	-1.23976	9
11740851_a_at	TCTN3	chr10q24.1	-1.78721	-1.71954	-1.47622	-1.49834	-1.4416	-1.23761	-1.53194	-1.47394	-1.26537	9
11715544_a_at	TMED10	chr14q24.3	-1.3413	-1.4152	-1.60361	-1.64057	-1.73096	-1.96141	-1.47392	-1.55512	-1.76216	9
11756630_a_at	TMED10	chr14q24.3	-1.35386	-1.40612	-1.55792	-1.56791	-1.62844	-1.80423	-1.4313	-1.48655	-1.64703	9
11744110_at	TMEM101	chr17q21.31	-1.4933	-1.4606	-1.43019	-1.40911	-1.37825	-1.34956	-1.30103	-1.27253	-1.24604	9
11730755_a_at	TXNDC12	chr1p32.3	-1.42702	-1.29578	-1.29309	-2.03518	-1.84801	-1.84416	-1.34973	-1.2256	-1.22305	9
11715579_a_at	VKORC1	chr16p11.2	-1.58249	-1.2946	-1.29241	-1.71474	-1.40279	-1.40041	-1.56185	-1.27772	-1.27555	9
11741995_x_at	WBSCR22	chr7q11.23	-2.05532	-2.10848	-1.86317	-1.67764	-1.72103	-1.5208	-1.57283	-1.61351	-1.42579	9
11744987_x_at	WBSCR22	chr7q11.23	-1.95934	-2.02594	-1.78668	-1.67755	-1.73457	-1.52972	-1.58076	-1.63449	-1.44146	9
11744826_x_at	WBSCR22	chr7q11.23	-1.99706	-2.07382	-1.78612	-1.67521	-1.73959	-1.49826	-1.62382	-1.68623	-1.4523	9
11747422_a_at	WBSCR22	chr7q11.23	-1.80077	-2.16781	-1.87997	-1.49598	-1.8009	-1.56178	-1.4771	-1.77818	-1.54207	9
11737803_a_at	YIPF2	chr19p13.2	-1.95868	-1.91539	-1.80299	-1.62317	-1.58729	-1.49415	-1.33495	-1.30545	-1.22884	9
11744514_a_at	YIPF2	chr19p13.2	-1.51388	-1.39631	-1.45309	-1.59642	-1.47245	-1.53232	-1.32848	-1.22532	-1.27514	9
11723963_a_at	AGA	chr4q34.3	-1.59893	-1.75584	-1.63737	-1.71312	-1.88124	-1.7543	-1.22505	-1.23546	-1.2521	9
