# Supplementary material for: FAM46C controls antibody production by the polyadenylation of immunoglobulin mRNAs and inhibits cell migration in multiple myeloma
Source: J Cell Mol Med. 2020 Mar 6;24(7):4171–82. doi: 10.1111/jcmm.15078 (PMC7171423; doi:10.1111/jcmm.15078)
Supplement: Supplementary file 8 [file JCMM-24-4171-s008.xlsx]

## Sheet: Hoja1
Probe Set ID	Gene Symbol	Chromosomal Location	FC_F2 vsC1	FC_F2 vs C2	FC_F2 vs C5	FC_F3 vs C1	FC_F3 vs C2	FC_F3 vs C5	FC_F21 vs C1	FC_F21 vs C2	FC_F21 vs C5	FC> 1.2
11730371_a_at	EIF4E3	chr3p14	2.60585	3.71788	2.72254	1.21545	1.73414	1.26988	1.95542	2.78988	2.04298	9
11723112_a_at	CCDC84	chr11q23.3	1.81887	1.57457	1.40181	1.78357	1.54401	1.3746	1.76169	1.52506	1.35773	9
11730717_x_at	PAGE5	chrXp11.21	9.57178	10.0123	9.70488	84.4703	88.3579	85.6449	1.3143	1.37479	1.33257	9
11732808_a_at	PROK2	chr3p13	2.18404	2.13972	2.41249	1.25637	1.23088	1.38779	2.81264	2.75557	3.10684	9
11732809_a_at	PROK2	chr3p13	1.95049	2.15162	2.19395	1.28349	1.41584	1.4437	2.30313	2.54062	2.59061	9
11762748_s_at	TRA2A	chr7p15.3	1.2058	1.58954	1.44811	2.03073	2.67701	2.43881	1.27399	1.67944	1.53	9
11760182_at	ZNF549	chr19q13.43	1.37976	1.37976	1.51464	1.46781	1.46781	1.61129	1.5571	1.5571	1.70932	9
11720746_s_at	BCL6	chr3q27	1.99279	2.34517	2.02913	1.39309	1.63943	1.41849	1.27382	1.49907	1.29705	9
11723230_a_at	RNF138	chr18q12.1	1.57187	1.3272	1.30387	1.49649	1.26355	1.24134	1.50619	1.27174	1.24939	9
11728314_at	ZNF148	chr3q21	1.50817	1.23245	1.35934	1.55105	1.26749	1.39799	1.47756	1.20743	1.33175	9
11729488_x_at	DCLRE1C	chr10p13	1.28227	1.43961	1.27771	1.22824	1.37896	1.22388	1.36911	1.53712	1.36425	9
11756119_a_at	IKBKG	chrXq28	1.32188	1.49348	1.34692	1.21078	1.36796	1.23372	1.33269	1.50569	1.35793	9
11743889_a_at	ZNF10	chr12q24.33	1.24563	1.26762	1.25896	1.26503	1.28736	1.27857	1.27874	1.30131	1.29243	9
