# Supplementary material for: FAM46C controls antibody production by the polyadenylation of immunoglobulin mRNAs and inhibits cell migration in multiple myeloma
Source: J Cell Mol Med. 2020 Mar 6;24(7):4171–82. doi: 10.1111/jcmm.15078 (PMC7171423; doi:10.1111/jcmm.15078)
Supplement: Supplementary file 10 [file JCMM-24-4171-s010.xlsx]

## Sheet: Hoja1
	Gene Set: MORI_PLASMA_CELL_UP
	Standard name	MORI_PLASMA_CELL_UP
	Systematic name	M1487
	Brief description	Up-regulated genes in the B lymphocyte developmental signature, based on expression profiling of lymphomas from the Emu-myc transgenic mice: plasma cell.
	Original	Entrez	Gene	Gene
	Member	Gene Id	Symbol	Description
	1415693_at	79139	DERL1	Der1-like domain family, member 1
	1415864_at	669	BPGM	2,3-bisphosphoglycerate mutase
	1415987_at	3069	HDLBP	high density lipoprotein binding protein
	1416213_x_at	6836	SURF4	surfeit 4
	1416386_a_at	4074	M6PR	mannose-6-phosphate receptor (cation ...
	1416470_a_at	6184	RPN1	ribophorin I
	1416493_at	1650	DDOST	dolichyl-diphosphooligosaccharide--pr...
	1416667_at	10682	EBP	emopamil binding protein (sterol isom...
	1416866_at	10282	BET1	blocked early in transport 1 homolog ...
	1417191_at	4189	DNAJB9	DnaJ (Hsp40) homolog, subfamily B, me...
	1417490_at	1508	CTSB	cathepsin B
	1417773_at	54187	NS
	1418373_at	5224	PGAM2	phosphoglycerate mutase 2 (muscle)
	1418744_s_at	54997	TESC	tescalcin
	1421653_a_at
	1423316_at	55254	TMEM39A	transmembrane protein 39A
	1424058_at	133619	PRRC1	proline-rich coiled-coil 1
	1424373_at	51566	ARMCX3	armadillo repeat containing, X-linked 3
	1424696_at	51463	GPR89B	G protein-coupled receptor 89B
	1425763_x_at
	1426486_at	23190	UBXN4	UBX domain protein 4
	1428112_at	7873	MANF	mesencephalic astrocyte-derived neuro...
	1428544_at	55069	C7orf42	chromosome 7 open reading frame 42
	1428624_at	84061	MAGT1	magnesium transporter 1
	1429682_at	54855	FAM46C	family with sequence similarity 46, m...
	1433608_at	152579	SCFD2	sec1 family domain containing 2
	1433645_at	23446	SLC44A1	solute carrier family 44, member 1
	1433772_at	6782	HSPA13	heat shock protein 70kDa family, memb...
	1434144_s_at	55093	WDYHV1	WDYHV motif containing 1
	1436143_at	51594	NBAS	neuroblastoma amplified sequence
	1436452_x_at	10959	TMED2	transmembrane emp24 domain traffickin...
	1436650_at	27145	FILIP1	filamin A interacting protein 1
	1437025_at	940	CD28	CD28 molecule
	1439030_at	29925	GMPPB	GDP-mannose pyrophosphorylase B
	1439257_x_at	6184	RPN1	ribophorin I
	1439539_at	9697	TRAM2	translocation associated membrane pro...
	1441237_at
	1448258_a_at	28972	SPCS1	signal peptidase complex subunit 1 ho...
	1449139_at	58505	OSTC	oligosaccharyltransferase complex sub...
	1449221_a_at	6238	RRBP1	ribosome binding protein 1 homolog 18...
	1449233_at	168620	BHLHA15	basic helix-loop-helix family, member...
	1449517_at	54814	QPCTL	glutaminyl-peptide cyclotransferase-like
	1449930_a_at	6746	SSR2	signal sequence receptor, beta (trans...
	1450697_at	148867	SLC30A7	solute carrier family 30 (zinc transp...
	1450841_at	3703	STT3A	STT3, subunit of the oligosaccharyltr...
	1451175_at	60559	SPCS3	signal peptidase complex subunit 3 ho...
	1451420_at	57003	CCDC47	coiled-coil domain containing 47
	1451508_at
	1451814_a_at	10553	HTATIP2	HIV-1 Tat interactive protein 2, 30kDa
	1452037_at	4247	MGAT2	mannosyl (alpha-1,6-)-glycoprotein be...
	1452463_x_at
	1452671_s_at	3998	LMAN1	lectin, mannose-binding, 1
	1452754_at	79174	CRELD2	cysteine-rich with EGF-like domains 2
	1453072_at	26996	GPR160	G protein-coupled receptor 160
	1455968_x_at	10959	TMED2	transmembrane emp24 domain traffickin...
	1457008_at	1143	CHRNB4	cholinergic receptor, nicotinic, beta 4
	1457867_at	130367	SGPP2	sphingosine-1-phosphate phosphatase 2
	1460359_at	51566	ARMCX3	armadillo repeat containing, X-linked 3
	1460698_a_at	90701	SEC11C	SEC11 homolog C (S. cerevisiae)
