# Supplementary material for: FAM46C controls antibody production by the polyadenylation of immunoglobulin mRNAs and inhibits cell migration in multiple myeloma
Source: J Cell Mol Med. 2020 Mar 6;24(7):4171–82. doi: 10.1111/jcmm.15078 (PMC7171423; doi:10.1111/jcmm.15078)
Supplement: Supplementary file 11 [file JCMM-24-4171-s011.xlsx]

## Sheet: Hoja1
			PValue	FDR
ENSG00000211667	IGLV3-12	-411.565	2.48362e-12	9.06474e-10
ENSG00000270685	IGHV1OR15-6	-395.995	2.2378e-08	3.91891e-06
ENSG00000242766	IGKV1D-17	-213.915	8.50684e-12	2.88306e-09
ENSG00000251039	IGKV2D-40	-155.703	2.73147e-15	1.64573e-12
ENSG00000240834	IGKV1D-12	-141.247	1.09483e-16	8.65784e-14
ENSG00000253818	IGLV1-41	-139.461	2.10836e-12	7.84597e-10
ENSG00000254394	0	-128.562	6.3237e-08	9.79735e-06
ENSG00000211655	IGLV1-36	-125.721	2.20428e-14	1.21261e-11
ENSG00000253338	IGLV3-29	-122.642	1.41202e-07	1.91628e-05
ENSG00000169851	PCDH7	-109.461	1.16954e-09	2.70691e-07
ENSG00000130224	LRCH2	-104.642	1.97801e-08	3.55836e-06
ENSG00000211659	IGLV3-25	-101.156	1.58935e-15	1.05091e-12
ENSG00000239819	IGKV1D-8	-90.5072	2.53537e-13	1.15949e-10
ENSG00000211937	IGHV2-5	-84.2439	4.96411e-16	3.42596e-13
ENSG00000253448	IGLV3-6	-79.6677	6.93223e-10	1.65493e-07
ENSG00000211966	IGHV5-51	-73.4382	3.244e-16	2.28029e-13
ENSG00000197794	IGKV7-3	-73.1084	3.676e-11	1.18249e-08
ENSG00000211968	IGHV1-58	-72.4926	2.94257e-13	1.32969e-10
ENSG00000211653	IGLV1-40	-68.1399	1.94454e-15	1.21001e-12
ENSG00000211644	IGLV1-51	-67.2186	1.01523e-16	8.1992e-14
ENSG00000211619	IGKV2-40	-64.8858	1.67576e-10	4.60932e-08
ENSG00000211648	IGLV1-47	-61.5009	7.8073e-15	4.35808e-12
ENSG00000253234	IGLV2-5	-60.76	3.15795e-13	1.39383e-10
ENSG00000211945	IGHV1-18	-58.2388	1.76114e-15	1.11416e-12
ENSG00000225523	IGKV6D-21	-58.1333	4.71498e-11	1.45505e-08
ENSG00000211623	IGKV2D-26	-56.6312	5.69982e-07	6.42e-05
ENSG00000243290	IGKV1-12	-54.0765	1.684e-13	8.0913e-11
ENSG00000211669	IGLV3-10	-49.032	7.40292e-14	3.7973e-11
ENSG00000211638	IGLV8-61	-48.7207	2.5394e-14	1.37701e-11
ENSG00000133124	IRS4	-48.0082	2.31189e-06	0.000200812
ENSG00000258873	DUXA	-46.456	2.47218e-06	0.000210874
ENSG00000171346	KRT15	-45.0001	2.38681e-06	0.000204974
ENSG00000211959	IGHV4-39	-44.8501	5.57911e-15	3.25803e-12
ENSG00000261409	0	-42.6656	1.21015e-07	1.68878e-05
ENSG00000223648	IGHV3-64	-41.725	1.07569e-10	3.02451e-08
ENSG00000254157	IGKV2-18	-38.8746	1.49249e-08	2.7635e-06
ENSG00000211962	IGHV1-46	-38.7792	6.07798e-15	3.49557e-12
ENSG00000211976	IGHV3-73	-38.3778	2.98496e-13	1.33298e-10
ENSG00000211663	IGLV3-19	-38.1161	2.21804e-13	1.02674e-10
ENSG00000112183	RBM24	-37.6862	2.09468e-06	0.000187082
ENSG00000066468	FGFR2	-35.1964	6.13495e-08	9.58314e-06
ENSG00000253989	IGHVIII-38-1	-34.0745	2.57711e-06	0.000217382
ENSG00000211666	IGLV2-14	-33.7339	1.50136e-12	5.81516e-10
ENSG00000211656	IGLV2-33	-32.9616	8.71553e-08	1.26269e-05
ENSG00000179542	SLITRK4	-32.3431	1.6744e-09	3.73863e-07
ENSG00000253120	IGLV2-34	-30.7527	2.15829e-08	3.81043e-06
ENSG00000211898	IGHD	-30.1024	2.01395e-11	6.64743e-09
ENSG00000162951	LRRTM1	-29.6073	2.29034e-05	0.00122446
ENSG00000099812	MISP	-28.2324	2.31807e-05	0.00123234
ENSG00000240864	IGKV1-16	-27.7033	5.46497e-13	2.23053e-10
ENSG00000162494	LRRC38	-27.703	4.01293e-05	0.0018441
ENSG00000138675	FGF5	-27.4052	9.93801e-09	1.90519e-06
ENSG00000211665	IGLV3-16	-27.3946	3.318e-11	1.07645e-08
ENSG00000211934	IGHV1-2	-26.3947	1.20476e-12	4.71445e-10
ENSG00000198759	EGFL6	-25.8487	1.35893e-05	0.000822681
ENSG00000233887	0	-25.427	2.94819e-05	0.00148026
ENSG00000092345	DAZL	-25.1858	3.95584e-06	0.000308328
ENSG00000166482	MFAP4	-25.0262	7.12105e-15	4.03434e-12
ENSG00000180828	BHLHE22	-24.9895	3.178e-05	0.00155052
ENSG00000239571	IGKV2D-30	-24.7945	3.12515e-10	8.01517e-08
ENSG00000211967	IGHV3-53	-24.6708	6.55259e-13	2.59087e-10
ENSG00000166426	CRABP1	-24.4904	9.21946e-06	0.000610114
ENSG00000248176	0	-23.6839	3.71928e-06	0.000292897
ENSG00000241294	IGKV2-24	-22.5219	1.10376e-11	3.70767e-09
ENSG00000211633	IGKV1D-42	-22.3641	6.81401e-07	7.43237e-05
ENSG00000006128	TAC1	-21.6866	7.81114e-06	0.000543032
ENSG00000186766	FOXI2	-21.3658	1.453e-06	0.000139628
ENSG00000235592	0	-21.2186	8.31032e-06	0.000564299
ENSG00000186081	KRT5	-21.1675	8.22884e-06	0.000559768
ENSG00000137392	CLPS	-20.4128	8.0189e-06	0.000552416
ENSG00000163216	SPRR2D	-20.2291	2.28468e-05	0.00122366
ENSG00000172461	FUT9	-19.924	2.20302e-06	0.00019357
ENSG00000255606	0	-19.2044	4.77423e-05	0.00208113
ENSG00000226434	0	-18.8942	8.0917e-06	0.00055448
ENSG00000211939	IGHV1-8	-18.3577	1.85e-09	4.03575e-07
ENSG00000217330	SSXP10	-18.2822	8.36114e-06	0.000566736
ENSG00000259261	IGHV4OR15-8	-18.2807	1.11823e-09	2.60404e-07
ENSG00000013293	SLC7A14	-17.8439	2.07027e-05	0.00113396
ENSG00000256433	0	-17.3027	2.44516e-09	5.1851e-07
ENSG00000164176	EDIL3	-17.264	7.58323e-12	2.59319e-09
ENSG00000259337	IGHV1OR15-2	-16.9659	1.87926e-08	3.42866e-06
ENSG00000102021	LUZP4	-16.7664	0.000155979	0.00503029
ENSG00000211940	IGHV3-9	-16.6409	1.88785e-08	3.42866e-06
ENSG00000243238	IGKV2-30	-16.4258	8.17455e-10	1.92726e-07
ENSG00000211955	IGHV3-33	-16.379	1.93959e-09	4.18313e-07
ENSG00000211911	IGHD3-22	-16.3445	6.23715e-07	6.90233e-05
ENSG00000226985	0	-15.8296	3.50233e-05	0.00166177
ENSG00000231475	IGHV4-31	-15.7339	7.1281e-09	1.41659e-06
ENSG00000224585	0	-15.6694	4.38311e-05	0.00196196
ENSG00000259854	0	-15.6413	2.54388e-06	0.000215537
ENSG00000157766	ACAN	-15.5435	2.01146e-06	0.000181356
ENSG00000250048	LINC00603	-15.2287	3.1889e-05	0.00155384
ENSG00000227421	0	-15.1566	9.2561e-06	0.000610114
ENSG00000145423	SFRP2	-15.1329	0.000274001	0.00749851
ENSG00000184709	LRRC26	-15.1184	1.54705e-07	2.03899e-05
ENSG00000231216	0	-15.1032	4.79212e-05	0.002086
ENSG00000176956	LY6H	-14.9683	0.000378612	0.00946712
ENSG00000072041	SLC6A15	-14.8397	2.03779e-06	0.000183295
ENSG00000259029	DUX4L18	-14.7843	2.64871e-06	0.000221857
ENSG00000211958	IGHV3-38	-14.761	1.12005e-07	1.57462e-05
ENSG00000211890	IGHA2	-14.6034	1.69474e-12	6.43289e-10
ENSG00000211950	IGHV1-24	-14.5948	9.74691e-09	1.88762e-06
ENSG00000211972	IGHV3-66	-14.5873	3.96973e-08	6.55143e-06
ENSG00000271620	IGHV3OR16-7	-14.3908	1.57088e-05	0.000928778
ENSG00000108688	CCL7	-14.2211	6.35409e-06	0.000456797
ENSG00000159217	IGF2BP1	-14.2036	2.0174e-05	0.00112118
ENSG00000241794	SPRR2A	-14.0136	3.17716e-05	0.00155052
ENSG00000248330	LINC00613	-13.8418	1.72211e-05	0.000997983
ENSG00000254117	IGHV2-10	-13.8244	5.88038e-05	0.00240316
ENSG00000197410	DCHS2	-13.8022	7.0302e-07	7.62436e-05
ENSG00000254053	IGHVIII-5-2	-13.3899	5.11691e-06	0.000383044
ENSG00000181698	OR5T1	-13.3222	0.000211409	0.006213
ENSG00000115507	OTX1	-13.265	6.17218e-11	1.83034e-08
ENSG00000253836	0	-13.2261	0.000114383	0.00401148
ENSG00000196115	ADAM5	-13.145	1.22528e-06	0.000120803
ENSG00000236446	CT47B1	-13.1337	2.25178e-06	0.000196942
ENSG00000164796	CSMD3	-13.1104	1.53968e-06	0.000145744
ENSG00000221180	0	-13.1025	0.000323117	0.00845853
ENSG00000154096	THY1	-13.011	2.77277e-06	0.000229017
ENSG00000154165	GPR15	-12.9417	1.44993e-07	1.95086e-05
ENSG00000230227	SIAH1P1	-12.8758	6.24132e-05	0.00251495
ENSG00000185888	PRSS38	-12.8593	8.14793e-05	0.00308534
ENSG00000271201	0	-12.682	0.000410912	0.0100047
ENSG00000186329	TMEM212	-12.6735	0.000308515	0.00817781
ENSG00000230159	0	-12.6165	0.000258962	0.00716972
ENSG00000221972	C3orf36	-12.4344	6.3564e-05	0.00254779
ENSG00000197991	PCDH20	-12.3485	7.81311e-05	0.00298962
ENSG00000183798	EMILIN3	-12.2739	1.87763e-07	2.42418e-05
ENSG00000254102	0	-12.1938	0.000140246	0.00465746
ENSG00000254896	OPCML-IT1	-12.155	0.000137543	0.00459949
ENSG00000153976	HS3ST3A1	-12.1068	6.92848e-06	0.000492459
ENSG00000175356	SCUBE2	-12.0145	4.73675e-06	0.000358162
ENSG00000240800	ATP8A2P1	-12.0084	6.38176e-06	0.000457919
ENSG00000228741	0	-11.9843	0.000212468	0.00622702
ENSG00000079102	RUNX1T1	-11.7571	4.40798e-08	7.15035e-06
ENSG00000253465	IGHVIV-44-1	-11.7562	0.000268745	0.00738668
ENSG00000149654	CDH22	-11.7478	2.86857e-05	0.0014518
ENSG00000140557	ST8SIA2	-11.6024	0.000125384	0.00428383
ENSG00000253780	IGHVIII-2-1	-11.5076	3.15907e-05	0.00155052
ENSG00000214856	KRT16P1	-11.5072	0.000371078	0.0093219
ENSG00000205396	LINC00661	-11.4191	4.82519e-05	0.00209319
ENSG00000211973	IGHV1-69	-11.1039	4.55487e-08	7.35719e-06
ENSG00000148513	ANKRD30A	-10.8056	5.88658e-06	0.000429698
ENSG00000260913	0	-10.6896	0.000695408	0.0145354
ENSG00000102854	MSLN	-10.6636	8.78756e-07	9.06408e-05
ENSG00000254174	IGHV1-12	-10.4445	1.06339e-05	0.000680675
ENSG00000207832	0	-10.3592	2.14332e-06	0.000189641
ENSG00000211645	IGLV1-50	-10.3212	6.80286e-11	1.97117e-08
ENSG00000155897	ADCY8	-10.2886	0.00064618	0.0137951
ENSG00000117594	HSD11B1	-10.1945	2.16385e-07	2.75622e-05
ENSG00000107281	NPDC1	-10.1541	1.78676e-09	3.92035e-07
ENSG00000233732	IGHV3OR16-10	-10.1222	5.58887e-05	0.00232868
ENSG00000183434	TFDP3	-10.0684	4.71088e-05	0.00206408
ENSG00000211660	IGLV2-23	-10.0489	1.04061e-06	0.000105052
ENSG00000230501	ANKRD30BP3	-9.83874	8.20268e-07	8.55377e-05
ENSG00000257275	0	-9.83103	8.43333e-05	0.00316488
ENSG00000124302	CHST8	-9.74107	5.29069e-05	0.00224887
ENSG00000189299	FOXR2	-9.68996	6.27202e-05	0.00252196
ENSG00000169129	AFAP1L2	-9.65564	2.30136e-08	4.00712e-06
ENSG00000254067	0	-9.58301	0.000167727	0.0052771
ENSG00000211933	IGHV6-1	-9.47899	1.10146e-08	2.09046e-06
ENSG00000242534	IGKV2D-28	-9.47572	1.59886e-06	0.000150221
ENSG00000135750	KCNK1	-9.46836	0.000110695	0.00391226
ENSG00000234918	0	-9.3661	2.46851e-05	0.00129778
ENSG00000242580	IGKV1D-43	-9.36386	1.05929e-05	0.000679201
ENSG00000118785	SPP1	-9.25527	1.1306e-05	0.000715253
ENSG00000197461	PDGFA	-9.21937	2.4673e-09	5.20299e-07
ENSG00000258478	0	-9.20787	0.000123345	0.00423703
ENSG00000243349	0	-9.18901	7.35784e-06	0.000515293
ENSG00000238129	0	-9.18319	0.00147549	0.0242769
ENSG00000241168	0	-9.15925	0.000105344	0.00376166
ENSG00000174640	SLCO2A1	-9.04976	2.67001e-07	3.37828e-05
ENSG00000250366	LINC00617	-9.01864	0.000152219	0.00494687
ENSG00000164451	FAM26D	-9.0004	9.53108e-05	0.00347866
ENSG00000220908	0	-8.97118	0.000352722	0.00901589
ENSG00000168702	LRP1B	-8.97117	3.88043e-07	4.60291e-05
ENSG00000172179	PRL	-8.95536	0.000221538	0.00640879
ENSG00000121570	DPPA4	-8.83118	4.45061e-06	0.00033855
ENSG00000182674	KCNB2	-8.75777	0.000848412	0.0167033
ENSG00000137142	IGFBPL1	-8.73407	2.15177e-05	0.00117184
ENSG00000168779	SHOX2	-8.72842	1.41356e-07	1.91628e-05
ENSG00000261655	0	-8.69871	0.000373277	0.00935856
ENSG00000133101	CCNA1	-8.69555	1.46505e-07	1.95812e-05
ENSG00000211672	IGLV4-3	-8.66275	4.22345e-08	6.93998e-06
ENSG00000253266	0	-8.63427	0.000716519	0.0148378
ENSG00000108753	HNF1B	-8.61239	1.76044e-08	3.22815e-06
ENSG00000086967	MYBPC2	-8.48858	2.11254e-06	0.000188235
ENSG00000132446	FTHL17	-8.45282	4.4868e-05	0.00198728
ENSG00000270864	IGHV3OR16-6	-8.44348	5.34474e-05	0.00226424
ENSG00000250945	0	-8.43543	8.00476e-06	0.000552416
ENSG00000187848	P2RX2	-8.28524	5.43815e-08	8.63688e-06
ENSG00000256609	0	-8.22917	0.000162248	0.00514932
ENSG00000225106	0	-8.16213	0.000345776	0.00887185
ENSG00000171431	KRT20	-8.11206	0.000477559	0.0111415
ENSG00000168530	MYL1	-8.08327	0.00199697	0.0299373
ENSG00000172116	CD8B	-8.02957	1.35239e-06	0.000131348
ENSG00000257729	0	-7.87942	0.000812067	0.0162234
ENSG00000123594	ATXN3L	-7.87091	4.46284e-05	0.00198594
ENSG00000253265	IGKV2-14	-7.8686	0.000256084	0.00711599
ENSG00000110347	MMP12	-7.86219	0.000349201	0.00893192
ENSG00000211925	IGHD2-8	-7.75302	5.80557e-05	0.00238493
ENSG00000104537	ANXA13	-7.72692	0.000919504	0.0176563
ENSG00000270356	IGHV1OR15-4	-7.70461	5.70409e-05	0.00235856
ENSG00000166049	PASD1	-7.67848	0.000977717	0.0183355
ENSG00000255980	0	-7.65765	7.31876e-05	0.00284055
ENSG00000237643	0	-7.6518	0.000228279	0.00653313
ENSG00000253209	IGHV3-65	-7.63472	0.000139349	0.00463981
ENSG00000244116	IGKV2-28	-7.59293	7.90204e-06	0.000548347
ENSG00000235687	LINC00993	-7.55163	0.00014366	0.00474176
ENSG00000196243	LINC00615	-7.55107	6.23583e-05	0.00251495
ENSG00000169297	NR0B1	-7.5102	0.000996181	0.0185449
ENSG00000253763	IGHV3-6	-7.50367	0.00289574	0.0385943
ENSG00000227300	KRT16P2	-7.49703	0.000439029	0.0104612
ENSG00000152910	CNTNAP4	-7.46598	5.35361e-05	0.00226547
ENSG00000244437	IGKV3-15	-7.45792	5.06345e-06	0.000380591
ENSG00000243063	IGKV3-7	-7.43975	6.50018e-06	0.000464659
ENSG00000143001	TMEM61	-7.42371	0.000671493	0.0141446
ENSG00000211942	IGHV3-13	-7.39786	2.13044e-06	0.000189385
ENSG00000260838	0	-7.35756	0.000364037	0.00921325
ENSG00000104415	WISP1	-7.32085	3.4192e-07	4.13331e-05
ENSG00000243694	0	-7.31277	3.15092e-06	0.000253934
ENSG00000231505	0	-7.25727	0.00168726	0.0266752
ENSG00000240990	HOXA11-AS	-7.2553	0.000387773	0.00963706
ENSG00000176204	LRRTM4	-7.24804	3.15652e-05	0.00155052
ENSG00000154438	ASZ1	-7.23695	0.00121388	0.0211457
ENSG00000188848	BEND4	-7.20733	1.43817e-07	1.9427e-05
ENSG00000256870	SLC5A8	-7.2065	0.000243883	0.00685219
ENSG00000197467	COL13A1	-7.20126	0.000129993	0.00439385
ENSG00000261837	0	-7.17426	2.38609e-06	0.000204974
ENSG00000243064	ABCC13	-7.15994	1.21217e-05	0.000751822
ENSG00000204882	GPR20	-7.15745	0.000983825	0.0184051
ENSG00000106038	EVX1	-7.12702	0.000219362	0.00635613
ENSG00000266709	0	-7.12266	1.3112e-05	0.000800986
ENSG00000182836	PLCXD3	-7.12199	3.80829e-06	0.000298667
ENSG00000269787	OR7A3P	-7.09845	0.0010713	0.0194754
ENSG00000188403	IGHV1OR15-9	-7.04268	0.000159375	0.0051074
ENSG00000205795	CYS1	-7.03274	6.60172e-05	0.00262122
ENSG00000253786	IGLV3-15	-7.03197	0.000982532	0.0183991
ENSG00000104722	NEFM	-7.01511	0.00185507	0.0285069
ENSG00000235026	0	-6.97729	0.000778	0.0156914
ENSG00000151572	ANO4	-6.95559	0.000191526	0.00580933
ENSG00000141668	CBLN2	-6.90132	4.90301e-05	0.00211728
ENSG00000253998	IGKV2-29	-6.88101	1.54833e-06	0.000146198
ENSG00000225745	PLAC4	-6.87247	0.000112999	0.00397517
ENSG00000183484	GPR132	-6.82894	1.52256e-08	2.80551e-06
ENSG00000211817	TRAV38-2DV8	-6.8082	7.95799e-05	0.00302675
ENSG00000128422	KRT17	-6.80215	0.000391834	0.00969197
ENSG00000253595	0	-6.8001	0.000669505	0.0141298
ENSG00000211956	IGHV4-34	-6.79503	1.57432e-09	3.57832e-07
ENSG00000239589	LINC00879	-6.78188	0.000600314	0.0131109
ENSG00000196242	OR2C3	-6.75116	0.000366141	0.00924682
ENSG00000170369	CST2	-6.74899	0.000194316	0.00584458
ENSG00000166090	IL25	-6.7389	0.00086654	0.016948
ENSG00000175874	CREG2	-6.73256	9.85254e-05	0.00356449
ENSG00000250292	0	-6.72923	0.000265641	0.00732258
ENSG00000211891	IGHE	-6.68203	2.95941e-08	5.03737e-06
ENSG00000176988	FMR1NB	-6.68006	6.45671e-05	0.00257441
ENSG00000113763	UNC5A	-6.61583	1.62436e-06	0.000152026
ENSG00000253425	HSPA8P13	-6.59245	0.000364989	0.00922592
ENSG00000182013	PNMAL1	-6.58879	1.07546e-07	1.52321e-05
ENSG00000233542	0	-6.58561	0.000851806	0.0167354
ENSG00000223631	0	-6.56236	0.00114755	0.0204232
ENSG00000108702	CCL1	-6.47281	3.09081e-05	0.00153964
ENSG00000138650	PCDH10	-6.46338	3.06788e-06	0.000248295
ENSG00000229068	TMPOP1	-6.42013	0.000792561	0.0159428
ENSG00000197953	AADACL2	-6.40545	0.00238671	0.0338139
ENSG00000267790	0	-6.40232	0.000194254	0.00584458
ENSG00000175766	EIF4E1B	-6.39706	0.000213685	0.0062461
ENSG00000235984	GPC5-AS1	-6.39167	0.000334921	0.00867776
ENSG00000162687	KCNT2	-6.3603	3.78284e-05	0.00177052
ENSG00000253913	IGLV3-26	-6.35341	0.000643305	0.0137615
ENSG00000260048	IGHV1OR16-3	-6.32463	0.000114761	0.00401853
ENSG00000230720	0	-6.31298	0.00091938	0.0176563
ENSG00000254377	LINC00966	-6.30041	6.29612e-05	0.00252897
ENSG00000184330	S100A7A	-6.27683	0.000723213	0.014911
ENSG00000171246	NPTX1	-6.27626	0.000834498	0.0165323
ENSG00000254082	0	-6.27361	0.00227215	0.0327004
ENSG00000250993	0	-6.17793	0.000299307	0.0079839
ENSG00000160683	CXCR5	-6.16307	0.000203889	0.00606047
ENSG00000250320	0	-6.15369	2.07811e-05	0.00113661
ENSG00000050165	DKK3	-6.13627	1.20107e-05	0.000747378
ENSG00000002746	HECW1	-6.12628	8.13786e-07	8.53307e-05
ENSG00000253490	0	-6.12359	0.000653699	0.0139321
ENSG00000101198	NKAIN4	-6.12283	1.40072e-05	0.000845283
ENSG00000226554	SOGA2P1	-6.09006	0.000209895	0.0061905
ENSG00000258358	0	-6.06629	0.00102466	0.0189266
ENSG00000185585	OLFML2A	-6.03946	2.80943e-06	0.000230325
ENSG00000204544	MUC21	-6.03677	0.000447081	0.0106131
ENSG00000147724	FAM135B	-6.03675	0.000618171	0.0133854
ENSG00000176566	DCAF4L2	-6.01974	0.000214704	0.00625787
ENSG00000178401	DNAJC22	-5.99754	0.000155694	0.00503029
ENSG00000083857	FAT1	-5.97885	8.01748e-06	0.000552416
ENSG00000260761	0	-5.97668	0.000131701	0.00443576
ENSG00000105492	SIGLEC6	-5.92096	0.000506552	0.0116088
ENSG00000248491	0	-5.90864	8.27969e-05	0.00312096
ENSG00000164379	FOXQ1	-5.8493	0.00182702	0.0282026
ENSG00000125430	HS3ST3B1	-5.84104	3.91757e-08	6.50295e-06
ENSG00000229703	0	-5.82748	0.000937304	0.0178337
ENSG00000183783	KCTD8	-5.81844	0.00204953	0.0304248
ENSG00000189325	C6orf222	-5.79671	2.96187e-06	0.000241259
ENSG00000102195	GPR50	-5.77987	6.26426e-06	0.000452051
ENSG00000073146	MOV10L1	-5.77244	0.00102317	0.0189224
ENSG00000253705	IGHV3-41	-5.75929	1.95784e-05	0.00109772
ENSG00000163017	ACTG2	-5.72493	0.000353404	0.00902456
ENSG00000137745	MMP13	-5.72004	0.00017208	0.00537598
ENSG00000253497	IGKV1-13	-5.66096	0.000221686	0.00640879
ENSG00000224958	PGM5-AS1	-5.65105	3.39647e-05	0.00162576
ENSG00000231437	0	-5.63414	0.000102004	0.00367001
ENSG00000205403	CFI	-5.63091	2.26913e-06	0.000198004
ENSG00000128714	HOXD13	-5.62444	0.00398759	0.0476782
ENSG00000112164	GLP1R	-5.62392	7.43434e-05	0.00287658
ENSG00000173809	TDRD12	-5.60328	2.43671e-09	5.1851e-07
ENSG00000260760	PWRN3	-5.54754	0.000667294	0.0141267
ENSG00000251501	0	-5.53897	0.00179089	0.0278658
ENSG00000125848	FLRT3	-5.49864	0.00103543	0.0190417
ENSG00000211917	IGHD3-16	-5.49127	0.000733005	0.0150555
ENSG00000231764	DLX6-AS1	-5.48763	0.000668769	0.0141298
ENSG00000090539	CHRD	-5.48353	3.24474e-06	0.000259839
ENSG00000075035	WSCD2	-5.46236	0.00281499	0.0378918
ENSG00000237863	0	-5.44797	0.000745497	0.0152254
ENSG00000234432	0	-5.43448	0.000181575	0.00560345
ENSG00000163331	DAPL1	-5.42609	0.00132736	0.0224628
ENSG00000268799	0	-5.41951	0.0019895	0.029864
ENSG00000143341	HMCN1	-5.41346	7.26109e-06	0.000510401
ENSG00000207835	0	-5.40457	0.000190859	0.0058017
ENSG00000171487	NLRP5	-5.38314	0.000233284	0.00663792
ENSG00000204060	FOXO6	-5.37101	1.32773e-07	1.83265e-05
ENSG00000186895	FGF3	-5.3597	0.00106846	0.0194517
ENSG00000256813	0	-5.34406	0.000348321	0.0089273
ENSG00000114948	ADAM23	-5.33761	2.06512e-06	0.000184877
ENSG00000145681	HAPLN1	-5.32534	0.00287671	0.0384271
ENSG00000125398	SOX9	-5.29836	0.000155873	0.00503029
ENSG00000135744	AGT	-5.27814	1.72092e-05	0.000997983
ENSG00000255546	0	-5.25739	0.00144643	0.0239168
ENSG00000124191	TOX2	-5.24654	1.18454e-06	0.000117397
ENSG00000177400	OR7E8P	-5.23393	0.00078277	0.0157625
ENSG00000186827	TNFRSF4	-5.22559	1.09687e-09	2.57006e-07
ENSG00000164645	C7orf62	-5.21665	0.00206542	0.030565
ENSG00000239661	0	-5.21447	0.000571346	0.0126456
ENSG00000233179	0	-5.21134	0.00130606	0.0222582
ENSG00000174562	KLK15	-5.18646	0.00240187	0.0338785
ENSG00000136634	IL10	-5.17627	6.80938e-07	7.43237e-05
ENSG00000242265	PEG10	-5.17377	5.54375e-06	0.000407305
ENSG00000240382	IGKV1-17	-5.16476	0.000175627	0.00545535
ENSG00000170801	HTRA3	-5.13216	0.000250617	0.00699479
ENSG00000135116	HRK	-5.13158	2.74544e-07	3.43932e-05
ENSG00000224750	0	-5.08338	0.000557816	0.0124477
ENSG00000036672	USP2	-5.07494	4.24658e-08	6.94792e-06
ENSG00000122691	TWIST1	-5.06231	8.94132e-05	0.00331764
ENSG00000271474	0	-5.06172	1.78028e-05	0.00102388
ENSG00000205426	KRT81	-5.03785	0.000707944	0.0147083
ENSG00000206066	IGLL3P	-5.03039	8.94878e-06	0.000596973
ENSG00000187833	C2orf78	-4.99671	0.002593	0.0358169
ENSG00000204033	LRIT2	-4.98037	0.00410226	0.0485543
ENSG00000151475	SLC25A31	-4.96031	0.00164766	0.0262514
ENSG00000252729	RNU6-971P	-4.9443	0.00081692	0.0162866
ENSG00000090534	THPO	-4.93691	0.000387661	0.00963706
ENSG00000225444	0	-4.91287	0.00056787	0.0126172
ENSG00000124593	PRICKLE4	-4.90082	1.13437e-10	3.16606e-08
ENSG00000170955	PRKCDBP	-4.89665	5.17112e-05	0.00220794
ENSG00000185290	NUPR1L	-4.84935	0.00185854	0.0285211
ENSG00000244681	MTHFD2P1	-4.8395	0.00077556	0.0156672
ENSG00000264660	0	-4.81868	0.00267494	0.0365133
ENSG00000254646	OR8B10P	-4.81867	0.000932595	0.0177708
ENSG00000243772	KIR2DL3	-4.81052	0.00242916	0.0341371
ENSG00000198597	ZNF536	-4.79248	0.00351504	0.0442094
ENSG00000082293	COL19A1	-4.76972	6.27399e-07	6.92291e-05
ENSG00000248456	0	-4.75731	0.000280984	0.00763463
ENSG00000242911	0	-4.75281	0.00116053	0.0205559
ENSG00000155511	GRIA1	-4.71952	0.000545053	0.0122204
ENSG00000086205	FOLH1	-4.70258	0.00131313	0.0223215
ENSG00000188280	FAM230A	-4.68837	0.00103229	0.0190027
ENSG00000236136	0	-4.67398	0.000565415	0.0125803
ENSG00000169861	IGHV1OR21-1	-4.66745	0.0011511	0.0204557
ENSG00000259549	0	-4.66412	5.07847e-05	0.00217329
ENSG00000248498	ASNSP1	-4.65617	0.000452485	0.0107079
ENSG00000205358	MT1H	-4.64974	0.00309663	0.0406438
ENSG00000162571	TTLL10	-4.63732	0.000291927	0.00784216
ENSG00000231934	0	-4.63223	0.00262509	0.0361681
ENSG00000270467	IGHV3OR16-12	-4.62392	0.00041442	0.0100643
ENSG00000198092	TMPRSS11F	-4.6094	0.000140094	0.00465647
ENSG00000259997	IGHV1OR16-4	-4.60608	0.000366753	0.00925613
ENSG00000106078	COBL	-4.60258	8.00392e-05	0.00303813
ENSG00000238291	0	-4.58435	0.00152209	0.024807
ENSG00000120337	TNFSF18	-4.57927	1.32756e-06	0.000129541
ENSG00000174740	PABPC5	-4.57138	0.00116317	0.020562
ENSG00000156463	SH3RF2	-4.57134	0.00323521	0.0419406
ENSG00000170786	SDR16C5	-4.56564	0.00392015	0.0472834
ENSG00000137766	UNC13C	-4.56374	0.000860189	0.0168487
ENSG00000067057	PFKP	-4.55559	2.36882e-10	6.28781e-08
ENSG00000162670	BRINP3	-4.54775	0.00287364	0.0384119
ENSG00000141096	DPEP3	-4.54411	3.05673e-09	6.37512e-07
ENSG00000184156	KCNQ3	-4.54381	1.15369e-06	0.000114638
ENSG00000184347	SLIT3	-4.54031	0.000108955	0.00386514
ENSG00000154065	ANKRD29	-4.53532	2.44581e-05	0.00128942
ENSG00000234068	PAGE2	-4.52124	0.00021685	0.00630259
ENSG00000225532	0	-4.50822	7.49736e-05	0.00289212
ENSG00000181449	SOX2	-4.47929	4.37375e-05	0.00196008
ENSG00000258910	0	-4.46514	0.00339864	0.043276
ENSG00000268673	0	-4.46153	0.00243575	0.034205
ENSG00000227012	0	-4.45898	0.00305834	0.0402945
ENSG00000254220	IGKV2D-18	-4.45225	0.00266123	0.0364348
ENSG00000254140	0	-4.44424	0.00013584	0.00455095
ENSG00000228952	0	-4.44012	0.00277879	0.0375498
ENSG00000169436	COL22A1	-4.43571	0.000168833	0.00529633
ENSG00000213940	0	-4.43115	0.00304101	0.0401358
ENSG00000223855	0	-4.4226	5.4682e-05	0.00230368
ENSG00000039068	CDH1	-4.36869	8.28836e-05	0.00312113
ENSG00000237592	IGKV1OR10-1	-4.35855	0.000674444	0.0141753
ENSG00000187821	HELT	-4.35714	0.00186958	0.0286614
ENSG00000180044	C3orf80	-4.35444	2.63785e-05	0.00136228
ENSG00000134323	MYCN	-4.33279	0.00155325	0.0251784
ENSG00000239975	IGKV1D-33	-4.31598	0.00076964	0.0156141
ENSG00000143194	MAEL	-4.30742	8.09538e-06	0.00055448
ENSG00000181211	HECW1-IT1	-4.29867	0.000449359	0.0106405
ENSG00000227516	0	-4.28786	1.93743e-05	0.00109111
ENSG00000231918	0	-4.28447	0.000326215	0.00851614
ENSG00000013588	GPRC5A	-4.27282	1.33394e-05	0.000810138
ENSG00000135222	CSN2	-4.25926	0.00382651	0.0466509
ENSG00000252621	0	-4.25149	0.00128482	0.0220575
ENSG00000165105	RASEF	-4.24778	0.00250263	0.0348221
ENSG00000237320	0	-4.23372	0.0031251	0.0409325
ENSG00000154734	ADAMTS1	-4.22747	0.000396074	0.00974978
ENSG00000254279	IGHVII-1-1	-4.2153	0.00058233	0.0128012
ENSG00000114248	LRRC31	-4.21239	4.21922e-05	0.00191342
ENSG00000254395	IGHV4-55	-4.21223	0.000187283	0.00573298
ENSG00000230009	MTCO2P3	-4.21078	0.00421423	0.0493563
ENSG00000126353	CCR7	-4.19785	0.000222132	0.00641679
ENSG00000156510	HKDC1	-4.1963	7.82766e-05	0.00299217
ENSG00000250120	PCDHA10	-4.19194	0.00254352	0.0352619
ENSG00000250929	0	-4.19003	0.00412412	0.0487523
ENSG00000261259	0	-4.17227	0.000836178	0.0165483
ENSG00000127863	TNFRSF19	-4.15622	5.54762e-06	0.000407305
ENSG00000261038	0	-4.14953	0.00423943	0.049575
ENSG00000143776	CDC42BPA	-4.13515	3.821e-06	0.000299047
ENSG00000232327	0	-4.12627	0.000532769	0.0120446
ENSG00000248434	0	-4.11081	0.00152446	0.024835
ENSG00000006377	DLX6	-4.0825	0.00287326	0.0384119
ENSG00000169800	RBMY1F	-4.07592	0.00151767	0.0247669
ENSG00000187546	AGMO	-4.07583	0.000243728	0.00685219
ENSG00000065361	ERBB3	-4.06891	8.90004e-08	1.28452e-05
ENSG00000134901	KDELC1	-4.06722	5.80145e-05	0.00238493
ENSG00000124780	KCNK17	-4.06416	0.000109317	0.00387436
ENSG00000157103	SLC6A1	-4.04588	0.00287875	0.0384353
ENSG00000163793	DNAJC5G	-4.04058	0.00281458	0.0378918
ENSG00000077009	NMRK2	-4.03389	0.000743983	0.0152156
ENSG00000073282	TP63	-4.02896	8.6678e-06	0.000582323
ENSG00000228159	0	-4.02298	0.00204574	0.0303923
ENSG00000259985	0	-4.01113	0.000237706	0.00673348
ENSG00000249007	0	-4.00172	2.38012e-05	0.0012618
ENSG00000211979	IGHV7-81	-3.99712	0.000313133	0.00829441
ENSG00000124882	EREG	-3.99328	4.77544e-05	0.00208113
ENSG00000259905	PWRN1	-3.98214	0.00334199	0.0427842
ENSG00000019505	SYT13	-3.9776	0.000179369	0.00555341
ENSG00000101197	BIRC7	-3.97383	0.000213964	0.00624743
ENSG00000186891	TNFRSF18	-3.96664	2.36986e-06	0.000204444
ENSG00000164692	COL1A2	-3.96182	1.44448e-05	0.000866184
ENSG00000149506	ZP1	-3.96044	7.4109e-07	7.94641e-05
ENSG00000227718	0	-3.95526	0.00155888	0.0252548
ENSG00000102802	MEDAG	-3.94563	0.000234224	0.00665967
ENSG00000258088	0	-3.94458	0.0041585	0.0490019
ENSG00000211924	IGHD3-9	-3.91689	0.0021947	0.0319353
ENSG00000101115	SALL4	-3.91648	1.14774e-05	0.000722377
ENSG00000163114	PDHA2	-3.90028	0.00153047	0.0249221
ENSG00000239642	0	-3.8958	0.00163202	0.0261048
ENSG00000197430	OPALIN	-3.88683	0.00205111	0.0304364
ENSG00000242611	0	-3.87874	0.000392147	0.00969197
ENSG00000218549	OR4K12P	-3.87811	0.00360043	0.0449261
ENSG00000130477	UNC13A	-3.86838	0.000661061	0.0140339
ENSG00000211818	TRAV39	-3.86781	0.00304818	0.0401959
ENSG00000248738	0	-3.85417	0.00427757	0.0498057
ENSG00000264845	0	-3.8521	0.000655387	0.0139603
ENSG00000230992	FAM201B	-3.80346	0.00217505	0.0317492
ENSG00000229191	0	-3.80079	2.50715e-06	0.000212901
ENSG00000166105	GLB1L3	-3.79721	4.36047e-05	0.0019567
ENSG00000248373	0	-3.79376	1.97488e-05	0.00110402
ENSG00000175832	ETV4	-3.78503	1.56658e-09	3.57832e-07
ENSG00000269993	0	-3.78354	0.000902467	0.0174864
ENSG00000263618	0	-3.76804	0.00389417	0.0470999
ENSG00000253329	IGLV3-30	-3.7637	0.00197024	0.0296889
ENSG00000167618	LAIR2	-3.7597	0.00189338	0.0289094
ENSG00000205456	TP53TG3D	-3.75774	0.00123743	0.0213964
ENSG00000088882	CPXM1	-3.7538	0.0001706	0.00534294
ENSG00000146857	STRA8	-3.75228	0.000835719	0.0165478
ENSG00000157470	FAM81A	-3.73966	5.49528e-05	0.00231253
ENSG00000215104	0	-3.73141	0.00180543	0.0279489
ENSG00000143195	ILDR2	-3.72352	1.46169e-06	0.000140109
ENSG00000260284	TPSP2	-3.71746	0.000940004	0.0178651
ENSG00000249777	0	-3.70941	1.64119e-06	0.000152687
ENSG00000232821	0	-3.69779	0.00161662	0.0259202
ENSG00000114115	RBP1	-3.69447	2.21828e-05	0.00119945
ENSG00000215142	0	-3.69278	0.00036507	0.00922592
ENSG00000153779	TGIF2LX	-3.68818	0.00146415	0.0241425
ENSG00000174945	AMZ1	-3.67802	7.48156e-08	1.12692e-05
ENSG00000224936	SUCLA2P1	-3.6698	0.000614678	0.0133249
ENSG00000114790	ARHGEF26	-3.66856	1.47622e-07	1.96612e-05
ENSG00000053108	FSTL4	-3.66677	0.000133691	0.00449082
ENSG00000273124	0	-3.66544	0.00196344	0.0296346
ENSG00000180875	GREM2	-3.65465	0.0018955	0.0289302
ENSG00000256810	0	-3.64408	0.00173736	0.0272507
ENSG00000226482	ADIPOQ-AS1	-3.63759	0.00399801	0.0477477
ENSG00000161031	PGLYRP2	-3.63743	2.56886e-06	0.000217169
ENSG00000183580	FBXL7	-3.63418	0.00102424	0.0189266
ENSG00000205695	0	-3.6199	0.00150362	0.0245911
ENSG00000131831	RAI2	-3.61848	0.0018565	0.0285069
ENSG00000137285	TUBB2B	-3.61834	4.06297e-05	0.00186034
ENSG00000102678	FGF9	-3.60396	0.000517314	0.0117582
ENSG00000233655	IGHD4-4	-3.59851	0.00307243	0.0404241
ENSG00000229976	0	-3.59728	0.0020301	0.0302546
ENSG00000229370	0	-3.58445	0.000631023	0.0135873
ENSG00000251488	0	-3.57553	0.00379482	0.0464258
ENSG00000228626	0	-3.57353	0.000608929	0.0132457
ENSG00000076716	GPC4	-3.56997	0.000413584	0.0100603
ENSG00000178538	CA8	-3.56895	9.68967e-06	0.000636333
ENSG00000152527	PLEKHH2	-3.563	6.67522e-06	0.000476275
ENSG00000232480	0	-3.55636	5.13369e-06	0.000383044
ENSG00000170516	COX7B2	-3.55131	0.00308304	0.0405215
ENSG00000254044	0	-3.54986	8.85532e-05	0.00329217
ENSG00000228325	0	-3.54876	0.00264646	0.0363306
ENSG00000211961	IGHV1-45	-3.54405	0.000966724	0.0182109
ENSG00000100557	C14orf105	-3.54114	0.00357453	0.0447205
ENSG00000071909	MYO3B	-3.53815	3.08769e-06	0.000249367
ENSG00000005513	SOX8	-3.52976	0.000838212	0.0165713
ENSG00000251398	0	-3.52929	0.0031689	0.0412925
ENSG00000155269	GPR78	-3.52501	0.000660318	0.014026
ENSG00000184838	PRR16	-3.52101	0.00125661	0.0216613
ENSG00000070159	PTPN3	-3.51977	0.00285409	0.0382136
ENSG00000162631	NTNG1	-3.49285	1.90996e-05	0.00107884
ENSG00000147027	TMEM47	-3.48708	0.00156975	0.0254036
ENSG00000183853	KIRREL	-3.48644	7.29412e-05	0.00283388
ENSG00000178531	CTXN1	-3.47773	2.16921e-06	0.000191486
ENSG00000173706	HEG1	-3.47562	7.17807e-09	1.41909e-06
ENSG00000261949	0	-3.46548	0.000824636	0.016414
ENSG00000156535	CD109	-3.45536	1.8518e-05	0.00105496
ENSG00000186310	NAP1L3	-3.44826	9.25827e-06	0.000610114
ENSG00000137872	SEMA6D	-3.43739	0.000317717	0.00835574
ENSG00000179855	GIPC3	-3.4327	0.00370747	0.0457206
ENSG00000243902	0	-3.42941	0.00128002	0.0219949
ENSG00000166428	PLD4	-3.42633	7.81155e-05	0.00298962
ENSG00000271959	0	-3.42151	3.98481e-05	0.00183548
ENSG00000228204	0	-3.41799	0.00245245	0.0343749
ENSG00000244128	0	-3.41	0.00190903	0.0290666
ENSG00000148600	CDHR1	-3.4007	0.00336576	0.0429654
ENSG00000162878	PKDCC	-3.38862	0.000204988	0.00608361
ENSG00000171992	SYNPO	-3.38816	4.37541e-06	0.000334014
ENSG00000259842	IGHV3OR16-13	-3.38112	0.00171459	0.0269605
ENSG00000241767	0	-3.36575	0.00392239	0.0472954
ENSG00000105550	FGF21	-3.36448	0.00158545	0.025576
ENSG00000231292	IGKV1OR2-108	-3.36223	7.6986e-07	8.20853e-05
ENSG00000231536	0	-3.35271	2.50147e-05	0.00130165
ENSG00000197549	PRAMENP	-3.33988	0.00238555	0.0338139
ENSG00000198883	PNMA5	-3.33336	0.00043813	0.0104463
ENSG00000211650	IGLV5-45	-3.32795	6.01505e-05	0.00244715
ENSG00000004848	ARX	-3.31524	0.000762608	0.0154963
ENSG00000228577	0	-3.31255	0.0038451	0.0467646
ENSG00000132872	SYT4	-3.30802	0.00147229	0.0242347
ENSG00000227471	AKR1B15	-3.30627	0.00149697	0.0245173
ENSG00000229205	LINC00200	-3.30408	0.00413147	0.0488006
ENSG00000183134	PTGDR2	-3.3032	8.92596e-07	9.15617e-05
ENSG00000158258	CLSTN2	-3.30158	0.000320998	0.00842049
ENSG00000235997	0	-3.29481	0.000107341	0.00382219
ENSG00000141655	TNFRSF11A	-3.29062	1.66364e-05	0.000973013
ENSG00000174326	SLC16A11	-3.28926	3.92322e-08	6.50295e-06
ENSG00000259803	SLC22A31	-3.28564	0.000975612	0.0183237
ENSG00000048540	LMO3	-3.28268	0.00116269	0.020562
ENSG00000224041	IGKV3D-15	-3.27528	0.00263356	0.036219
ENSG00000168959	GRM5	-3.26615	0.000316343	0.00834152
ENSG00000182809	CRIP2	-3.25985	6.48855e-08	1.00119e-05
ENSG00000253576	0	-3.25086	0.000816333	0.0162866
ENSG00000115616	SLC9A2	-3.24672	5.39792e-06	0.000399404
ENSG00000109472	CPE	-3.23946	0.000631077	0.0135873
ENSG00000240455	RN7SL671P	-3.23775	2.48897e-05	0.00129957
ENSG00000259882	0	-3.23623	0.000105266	0.00376166
ENSG00000214145	LINC00887	-3.23314	1.55944e-05	0.000923448
ENSG00000134533	RERG	-3.22958	0.00120287	0.0210117
ENSG00000115353	TACR1	-3.2264	8.18847e-05	0.0030958
ENSG00000220483	SLC25A51P1	-3.21925	0.00108332	0.0195999
ENSG00000096696	DSP	-3.21369	0.00028595	0.00772532
ENSG00000060566	CREB3L3	-3.19848	0.00372859	0.0458931
ENSG00000149260	CAPN5	-3.19826	1.4975e-07	1.98749e-05
ENSG00000225096	0	-3.18706	0.00295517	0.0392348
ENSG00000188263	IL17REL	-3.16383	0.00174655	0.0273497
ENSG00000271387	0	-3.16078	7.83513e-07	8.3307e-05
ENSG00000265768	MIR4506	-3.15842	0.000357156	0.00908054
ENSG00000231898	0	-3.15226	0.000165736	0.0052379
ENSG00000162782	TDRD5	-3.14555	0.000977182	0.0183355
ENSG00000267330	0	-3.14133	0.00292189	0.0389154
ENSG00000064195	DLX3	-3.13834	0.00310379	0.0407237
ENSG00000198796	ALPK2	-3.13831	0.00160754	0.0258117
ENSG00000214335	CTAGE16P	-3.1324	0.00379523	0.0464258
ENSG00000184908	CLCNKB	-3.13107	0.00167125	0.0264875
ENSG00000111249	CUX2	-3.12889	5.01243e-05	0.00215961
ENSG00000185567	AHNAK2	-3.1286	0.000211098	0.00621153
ENSG00000054793	ATP9A	-3.12439	9.1629e-05	0.00338003
ENSG00000262601	0	-3.10309	0.00396257	0.0475232
ENSG00000260812	RARRES2P7	-3.09332	0.00406577	0.0482776
ENSG00000138075	ABCG5	-3.09034	0.000180854	0.00558572
ENSG00000267034	0	-3.07411	0.00219575	0.0319353
ENSG00000184545	DUSP8	-3.07223	4.90195e-08	7.82417e-06
ENSG00000249667	0	-3.06255	0.00392859	0.0473101
ENSG00000260807	0	-3.05644	0.000255741	0.00711166
ENSG00000235113	0	-3.0564	0.00245495	0.0343856
ENSG00000134531	EMP1	-3.05206	7.49355e-05	0.00289212
ENSG00000164647	STEAP1	-3.05036	3.24834e-05	0.00157271
ENSG00000258987	0	-3.04944	6.32715e-06	0.000455723
ENSG00000254933	0	-3.04706	0.00111834	0.0200805
ENSG00000241229	RN7SL443P	-3.04317	0.000723424	0.014911
ENSG00000264001	0	-3.04238	0.00272478	0.0369725
ENSG00000177699	0	-3.03943	0.00072624	0.0149251
ENSG00000100181	TPTEP1	-3.03866	0.000964908	0.0181857
ENSG00000226807	MROH5	-3.037	0.000197614	0.00591563
ENSG00000184022	OR2T10	-3.03497	0.00121379	0.0211457
ENSG00000233930	KRTAP5-AS1	-3.03245	4.23837e-07	4.96544e-05
ENSG00000234965	SHISA8	-3.02899	0.000370895	0.0093219
ENSG00000101670	LIPG	-3.02504	0.000167942	0.0052771
ENSG00000230500	0	-3.0218	5.05832e-05	0.0021729
ENSG00000269959	0	-3.01842	0.00244282	0.0342536
ENSG00000184557	SOCS3	-3.01768	5.41046e-06	0.000399553
ENSG00000211611	IGKV6-21	-3.0102	0.000203442	0.00605227
ENSG00000237541	HLA-DQA2	-3.00595	0.00028386	0.00768529
ENSG00000102024	PLS3	-2.98523	0.00116026	0.0205559
ENSG00000166770	ZNF667-AS1	-2.9809	0.00418786	0.0491853
ENSG00000132821	VSTM2L	-2.9787	0.000146041	0.00480139
ENSG00000241484	ARHGAP8	-2.97035	1.56079e-06	0.000147009
ENSG00000172260	NEGR1	-2.96873	3.31318e-05	0.00160002
ENSG00000242953	0	-2.96145	0.000946907	0.0179485
ENSG00000117586	TNFSF4	-2.96133	1.35366e-07	1.85495e-05
ENSG00000130822	PNCK	-2.95666	3.96495e-05	0.00182869
ENSG00000125845	BMP2	-2.95509	0.000669296	0.0141298
ENSG00000158246	FAM46B	-2.9539	0.00407725	0.0483932
ENSG00000106366	SERPINE1	-2.95363	0.000149143	0.00486999
ENSG00000141837	CACNA1A	-2.95351	0.000378854	0.00946712
ENSG00000137960	GIPC2	-2.95012	9.03069e-05	0.00334753
ENSG00000234869	0	-2.94942	0.000903964	0.0174975
ENSG00000012124	CD22	-2.93313	0.000126355	0.00430925
ENSG00000056487	PHF21B	-2.93257	0.00291873	0.038887
ENSG00000184905	TCEAL2	-2.93076	0.00249959	0.0347926
ENSG00000234629	WDR82P1	-2.9242	0.000283626	0.00768529
ENSG00000234456	MAGI2-AS3	-2.92142	0.000307198	0.00814858
ENSG00000130595	TNNT3	-2.92108	1.05816e-05	0.000679201
ENSG00000219867	0	-2.91924	0.00410551	0.0485624
ENSG00000261189	0	-2.90523	0.00405439	0.0481729
ENSG00000272944	0	-2.90018	8.87904e-06	0.000594884
ENSG00000253734	0	-2.88884	0.0034837	0.0439774
ENSG00000211895	IGHA1	-2.88054	0.00119707	0.0209586
ENSG00000157214	STEAP2	-2.87754	0.000148317	0.00484912
ENSG00000181778	TMEM252	-2.87473	0.00148131	0.0243409
ENSG00000213085	CCDC19	-2.87034	8.91308e-07	9.15617e-05
ENSG00000220867	0	-2.86997	0.00114796	0.0204232
ENSG00000187045	TMPRSS6	-2.86516	3.64054e-05	0.00171449
ENSG00000154654	NCAM2	-2.86299	0.00273058	0.0370038
ENSG00000004776	HSPB6	-2.85826	0.000123936	0.00424259
ENSG00000205869	KRTAP5-1	-2.85499	2.26336e-05	0.00121796
ENSG00000157483	MYO1E	-2.85368	0.000454388	0.0107462
ENSG00000227170	0	-2.84793	0.00166118	0.0263719
ENSG00000151388	ADAMTS12	-2.84684	8.14715e-05	0.00308534
ENSG00000221890	NPTXR	-2.83959	0.000497949	0.0114831
ENSG00000164822	DEFA6	-2.83548	0.0024783	0.0345977
ENSG00000273001	0	-2.82353	0.00203229	0.0302754
ENSG00000176170	SPHK1	-2.81931	7.95738e-08	1.17987e-05
ENSG00000147852	VLDLR	-2.81893	1.04704e-05	0.000675913
ENSG00000226767	0	-2.81168	0.00419182	0.0492001
ENSG00000254418	0	-2.80732	0.00103689	0.0190446
ENSG00000211676	IGLJ2	-2.80348	3.96283e-05	0.00182869
ENSG00000259149	0	-2.7774	0.000325172	0.00850059
ENSG00000100628	ASB2	-2.77705	2.63997e-06	0.000221737
ENSG00000248242	0	-2.77511	0.000391249	0.00969197
ENSG00000085741	WNT11	-2.76236	7.32528e-06	0.000513961
ENSG00000251810	RN7SKP132	-2.76123	0.00193809	0.0293911
ENSG00000225938	0	-2.76022	0.00385101	0.0468064
ENSG00000273443	0	-2.75847	0.00154686	0.0251136
ENSG00000264781	0	-2.75653	0.00328856	0.0423718
ENSG00000229391	HLA-DRB6	-2.75552	0.000161871	0.00514429
ENSG00000118276	B4GALT6	-2.75138	0.000159824	0.00511088
ENSG00000131015	ULBP2	-2.74588	0.000386381	0.00961721
ENSG00000128218	VPREB3	-2.74136	0.000548038	0.0122511
ENSG00000154319	FAM167A	-2.74108	0.00196575	0.0296565
ENSG00000234883	MIR155HG	-2.73981	2.88212e-05	0.00145432
ENSG00000215925	0	-2.73569	0.0017791	0.0277107
ENSG00000230267	HERC2P4	-2.72979	0.000372239	0.00934488
ENSG00000176014	TUBB6	-2.72805	3.20975e-06	0.000257581
ENSG00000258320	0	-2.72801	0.00416063	0.0490019
ENSG00000237975	FLG-AS1	-2.72799	0.0001891	0.00576909
ENSG00000271748	MIR92B	-2.72495	0.000155771	0.00503029
ENSG00000163435	ELF3	-2.72467	4.76896e-07	5.50214e-05
ENSG00000169439	SDC2	-2.72259	0.000718355	0.0148677
ENSG00000114654	EFCC1	-2.71879	0.00349259	0.0439999
ENSG00000267381	0	-2.71253	5.69588e-05	0.00235773
ENSG00000251273	0	-2.70647	0.00379679	0.04643
ENSG00000106541	AGR2	-2.70549	0.00262996	0.0362152
ENSG00000146966	DENND2A	-2.69166	0.000176421	0.00547555
ENSG00000269404	SPIB	-2.69119	0.00127139	0.0218666
ENSG00000171385	KCND3	-2.68346	3.70446e-05	0.00174154
ENSG00000021645	NRXN3	-2.68068	0.00112034	0.0200974
ENSG00000132677	RHBG	-2.66803	0.00180512	0.0279489
ENSG00000107105	ELAVL2	-2.66539	0.00410185	0.0485543
ENSG00000260025	0	-2.6564	0.00348423	0.0439774
ENSG00000127990	SGCE	-2.6511	0.000998525	0.0185492
ENSG00000185100	ADSSL1	-2.64736	2.79758e-06	0.000229849
ENSG00000261618	0	-2.6444	0.000570939	0.0126456
ENSG00000252658	RNU6-786P	-2.64038	0.00343321	0.0436137
ENSG00000100450	GZMH	-2.6371	0.000850225	0.0167227
ENSG00000055732	MCOLN3	-2.6359	0.00413458	0.048815
ENSG00000213626	LBH	-2.63576	2.29839e-06	0.000200097
ENSG00000166165	CKB	-2.63504	1.90325e-07	2.44893e-05
ENSG00000142173	COL6A2	-2.6336	0.000249538	0.00696981
ENSG00000226081	USP12PX	-2.63149	0.00395884	0.0475085
ENSG00000182379	NXPH4	-2.62433	4.03314e-05	0.00185115
ENSG00000228991	0	-2.62116	4.25336e-05	0.0019266
ENSG00000132718	SYT11	-2.61952	3.1768e-05	0.00155052
ENSG00000148408	CACNA1B	-2.61776	0.000999251	0.0185492
ENSG00000230470	0	-2.6174	0.0008308	0.0164848
ENSG00000206557	TRIM71	-2.61609	0.0005338	0.0120464
ENSG00000130513	GDF15	-2.61554	1.48919e-05	0.000887388
ENSG00000226372	DCAF8L1	-2.61203	0.00208583	0.0307472
ENSG00000165215	CLDN3	-2.60894	0.00409557	0.0485157
ENSG00000100311	PDGFB	-2.60287	0.000293617	0.0078764
ENSG00000196878	LAMB3	-2.59364	0.000389939	0.00966775
ENSG00000171827	ZNF570	-2.59133	3.15919e-05	0.00155052
ENSG00000010030	ETV7	-2.59086	0.000805315	0.0161224
ENSG00000169860	P2RY1	-2.59015	0.000228236	0.00653313
ENSG00000237206	IMPDH1P4	-2.58645	0.00419444	0.0492004
ENSG00000143631	FLG	-2.58583	0.000923037	0.0176574
ENSG00000236039	0	-2.58225	0.000515148	0.0117176
ENSG00000227051	C14orf132	-2.57998	0.00400485	0.0477887
ENSG00000173641	HSPB7	-2.57729	0.000546136	0.0122302
ENSG00000258702	0	-2.57519	0.00215642	0.0315548
ENSG00000154330	PGM5	-2.56906	0.000115421	0.00403272
ENSG00000234696	GPR50-AS1	-2.56581	0.002722	0.0369534
ENSG00000257513	NPIPB1P	-2.56288	1.52394e-06	0.000144614
ENSG00000211642	IGLV10-54	-2.55547	0.00146971	0.0242132
ENSG00000253513	0	-2.55409	0.00117523	0.0206811
ENSG00000109610	SOD3	-2.54777	0.00257703	0.0356353
ENSG00000103522	IL21R	-2.5464	0.00347378	0.0439388
ENSG00000057294	PKP2	-2.54463	0.000723462	0.014911
ENSG00000133169	BEX1	-2.53485	0.000515217	0.0117176
ENSG00000105664	COMP	-2.53345	0.0022542	0.0324847
ENSG00000104953	TLE6	-2.53036	0.00333325	0.042755
ENSG00000235162	C12orf75	-2.52442	1.47798e-05	0.000883485
ENSG00000257453	0	-2.51706	0.00175967	0.0274851
ENSG00000266998	0	-2.51678	0.000618789	0.0133885
ENSG00000134594	RAB33A	-2.51463	0.00035418	0.00902456
ENSG00000264024	0	-2.50437	0.000873101	0.0170392
ENSG00000253616	0	-2.50227	0.00136781	0.0229427
ENSG00000253701	0	-2.49713	0.00420487	0.0492771
ENSG00000166592	RRAD	-2.49349	0.000208695	0.00616889
ENSG00000113657	DPYSL3	-2.49289	0.00115785	0.0205373
ENSG00000104447	TRPS1	-2.48927	0.000142422	0.0047206
ENSG00000151693	ASAP2	-2.48386	0.000344917	0.00886886
ENSG00000235321	0	-2.48322	0.000992255	0.0185081
ENSG00000132688	NES	-2.47867	0.00339276	0.0432156
ENSG00000074964	ARHGEF10L	-2.47781	0.000673602	0.0141654
ENSG00000188175	HEPACAM2	-2.47741	4.47619e-05	0.00198594
ENSG00000135094	SDS	-2.47084	1.32626e-05	0.000806767
ENSG00000261801	LOXL1-AS1	-2.46628	0.00359057	0.044882
ENSG00000101695	RNF125	-2.4602	3.17043e-06	0.000254964
ENSG00000150938	CRIM1	-2.45716	5.40935e-05	0.0022865
ENSG00000186510	CLCNKA	-2.45657	0.00113787	0.0203268
ENSG00000236731	0	-2.45501	0.000433521	0.0103886
ENSG00000267429	0	-2.45024	0.0018534	0.0284939
ENSG00000138311	ZNF365	-2.44647	0.000974044	0.0183033
ENSG00000131711	MAP1B	-2.44483	4.13916e-05	0.00188562
ENSG00000113594	LIFR	-2.44187	0.000938547	0.0178484
ENSG00000173805	HAP1	-2.44026	0.000772754	0.0156355
ENSG00000254550	OMP	-2.43482	0.00185893	0.0285211
ENSG00000187867	PALM3	-2.43237	0.000187505	0.00573514
ENSG00000183504	0	-2.43103	0.00164582	0.0262504
ENSG00000073734	ABCB11	-2.42551	0.000334415	0.00867058
ENSG00000229922	0	-2.42297	8.62501e-05	0.00322232
ENSG00000139220	PPFIA2	-2.42041	0.00329158	0.0423963
ENSG00000002745	WNT16	-2.41581	2.4093e-06	0.000205974
ENSG00000264843	0	-2.41383	0.00367254	0.0454449
ENSG00000092969	TGFB2	-2.40605	0.000441736	0.0105125
ENSG00000105369	CD79A	-2.40423	8.69166e-05	0.00324403
ENSG00000266045	0	-2.40282	0.000116202	0.00404465
ENSG00000110047	EHD1	-2.40241	2.81453e-07	3.4913e-05
ENSG00000227220	0	-2.40179	0.00333495	0.042755
ENSG00000248719	0	-2.39935	0.000147929	0.00484724
ENSG00000204528	PSORS1C3	-2.39062	0.00164778	0.0262514
ENSG00000123689	G0S2	-2.38053	0.00111531	0.020045
ENSG00000202067	0	-2.37368	0.000297948	0.00797567
ENSG00000139289	PHLDA1	-2.37268	0.000145828	0.00480082
ENSG00000238269	PAGE2B	-2.36957	0.000485471	0.0112879
ENSG00000251342	0	-2.36552	0.000229063	0.00654726
ENSG00000050628	PTGER3	-2.36397	9.52759e-05	0.00347866
ENSG00000174944	P2RY14	-2.34514	0.00153769	0.0249959
ENSG00000075223	SEMA3C	-2.33931	0.00198153	0.0298118
ENSG00000224137	0	-2.33508	0.00287396	0.0384119
ENSG00000123685	BATF3	-2.33461	7.61161e-05	0.00293024
ENSG00000133392	MYH11	-2.3297	2.58917e-07	3.28695e-05
ENSG00000000971	CFH	-2.32942	0.00110199	0.0198626
ENSG00000224384	0	-2.32705	0.00135553	0.0227972
ENSG00000238279	0	-2.32155	1.62608e-06	0.000152026
ENSG00000232324	0	-2.31848	0.00198973	0.029864
ENSG00000002586	CD99	-2.31838	0.000267929	0.00737484
ENSG00000111981	ULBP1	-2.31598	7.89833e-05	0.00301009
ENSG00000253304	TMEM200B	-2.3152	0.00336113	0.0429569
ENSG00000166897	ELFN2	-2.31469	0.000573604	0.0126808
ENSG00000198626	RYR2	-2.31268	0.00385329	0.0468192
ENSG00000154310	TNIK	-2.3099	0.000264092	0.00729047
ENSG00000122012	SV2C	-2.30912	0.000165499	0.005235
ENSG00000186439	TRDN	-2.30866	0.00241798	0.0340436
ENSG00000104435	STMN2	-2.3068	5.79831e-05	0.00238493
ENSG00000267532	MIR497HG	-2.30351	0.000923385	0.0176574
ENSG00000170390	DCLK2	-2.29609	0.000407568	0.00994245
ENSG00000139269	INHBE	-2.29195	0.000642328	0.0137515
ENSG00000150656	CNDP1	-2.29103	3.98014e-06	0.000309258
ENSG00000011590	ZBTB32	-2.29036	3.75161e-06	0.000294831
ENSG00000257556	0	-2.28826	0.00138356	0.0231354
ENSG00000236206	0	-2.27791	4.40352e-05	0.00196877
ENSG00000060138	YBX3	-2.27747	0.000174966	0.00544375
ENSG00000172164	SNTB1	-2.27313	1.353e-06	0.000131348
ENSG00000111799	COL12A1	-2.27288	0.00117774	0.0207155
ENSG00000100505	TRIM9	-2.27264	0.000227789	0.00653313
ENSG00000119280	C1orf198	-2.27039	1.16796e-08	2.20564e-06
ENSG00000134853	PDGFRA	-2.26877	0.00229621	0.0329277
ENSG00000116667	C1orf21	-2.26858	4.66153e-05	0.0020527
ENSG00000270068	0	-2.26826	0.00108536	0.0196253
ENSG00000124159	MATN4	-2.2592	0.00414054	0.0488703
ENSG00000228221	LINC00578	-2.25911	0.00307886	0.0404806
ENSG00000198944	SOWAHA	-2.25869	0.000556078	0.0124163
ENSG00000198003	CCDC151	-2.25792	0.000216444	0.00629563
ENSG00000261504	0	-2.25696	0.000342785	0.00883328
ENSG00000196420	S100A5	-2.25532	0.000540157	0.0121537
ENSG00000267757	0	-2.25405	0.000354217	0.00902456
ENSG00000145358	DDIT4L	-2.24918	0.00395288	0.0474747
ENSG00000243284	VSIG8	-2.24006	0.00114698	0.0204232
ENSG00000204103	MAFB	-2.23804	0.00133348	0.0225261
ENSG00000223584	TVP23CP1	-2.23593	0.00415479	0.0489927
ENSG00000134107	BHLHE40	-2.23575	2.82368e-05	0.00143757
ENSG00000147509	RGS20	-2.23507	6.01859e-06	0.000437651
ENSG00000152268	SPON1	-2.23375	0.0020844	0.030738
ENSG00000147036	LANCL3	-2.23256	0.000147443	0.00483721
ENSG00000164663	USP49	-2.23242	1.75014e-06	0.000160748
ENSG00000226025	0	-2.22936	0.00102957	0.0189784
ENSG00000105855	ITGB8	-2.22933	0.000397989	0.00977245
ENSG00000248127	0	-2.22553	0.00122401	0.0212637
ENSG00000111321	LTBR	-2.22462	0.000291152	0.00783241
ENSG00000247011	0	-2.21479	0.00197499	0.0297488
ENSG00000160856	FCRL3	-2.19989	0.000147166	0.00483231
ENSG00000133328	HRASLS2	-2.19763	0.000616465	0.013356
ENSG00000180447	GAS1	-2.19551	4.95522e-05	0.00213739
ENSG00000232487	RASA3-IT1	-2.19458	0.00337567	0.0430412
ENSG00000196782	MAML3	-2.194	0.000317078	0.00834649
ENSG00000248405	PRR5-ARHGAP8	-2.19219	0.000825845	0.0164209
ENSG00000272502	0	-2.19084	0.00031645	0.00834152
ENSG00000248684	BIN2P2	-2.18775	0.000469953	0.0110046
ENSG00000241732	0	-2.18199	0.00327034	0.0422561
ENSG00000196376	SLC35F1	-2.18153	0.000429906	0.0103346
ENSG00000141524	TMC6	-2.17978	0.000155926	0.00503029
ENSG00000250290	0	-2.17815	0.000485618	0.0112879
ENSG00000133818	RRAS2	-2.1756	0.00107949	0.0195503
ENSG00000226397	C12orf77	-2.17459	9.32292e-07	9.48463e-05
ENSG00000112218	GPR63	-2.17449	9.36435e-05	0.003431
ENSG00000112394	SLC16A10	-2.17412	0.00201256	0.030064
ENSG00000136404	TM6SF1	-2.17374	0.00328651	0.0423597
ENSG00000185697	MYBL1	-2.17278	8.56212e-05	0.00320773
ENSG00000225342	0	-2.16966	0.000242489	0.00683325
ENSG00000203645	LINC00501	-2.16854	0.000985809	0.0184241
ENSG00000227217	0	-2.16679	0.00207119	0.0306027
ENSG00000054179	ENTPD2	-2.16371	0.0011566	0.0205247
ENSG00000197921	HES5	-2.16037	0.000222957	0.0064211
ENSG00000163362	C1orf106	-2.15883	0.00079811	0.0160035
ENSG00000271046	0	-2.15722	0.0013408	0.0226296
ENSG00000197119	SLC25A29	-2.1546	1.0733e-06	0.000108064
ENSG00000203804	ADAMTSL4-AS1	-2.15189	1.46875e-06	0.000140431
ENSG00000163453	IGFBP7	-2.15112	0.000596279	0.0130378
ENSG00000150510	FAM124A	-2.14818	0.00254859	0.0353064
ENSG00000167034	NKX3-1	-2.1376	0.000669673	0.0141298
ENSG00000272663	0	-2.13596	1.13965e-05	0.000719181
ENSG00000107731	UNC5B	-2.13185	0.00193476	0.0293524
ENSG00000014914	MTMR11	-2.13065	2.8549e-05	0.00144681
ENSG00000198756	COLGALT2	-2.12348	0.000603295	0.0131457
ENSG00000118515	SGK1	-2.12223	1.49015e-06	0.000142118
ENSG00000166681	NGFRAP1	-2.12208	0.000317869	0.00835574
ENSG00000249035	0	-2.12013	0.00232176	0.0331646
ENSG00000145555	MYO10	-2.10657	0.00319949	0.0416076
ENSG00000130340	SNX9	-2.1042	0.000210632	0.0062026
ENSG00000111452	GPR133	-2.10127	0.000251568	0.00700587
ENSG00000092009	CMA1	-2.10051	0.00107231	0.0194825
ENSG00000162520	SYNC	-2.09566	0.00164021	0.0262033
ENSG00000259775	0	-2.09034	4.23494e-06	0.000324092
ENSG00000075275	CELSR1	-2.08611	0.000249389	0.00696981
ENSG00000128040	SPINK2	-2.08601	0.00071938	0.0148772
ENSG00000183092	BEGAIN	-2.08576	0.000345334	0.00886886
ENSG00000077264	PAK3	-2.08574	0.00173655	0.0272493
ENSG00000060982	BCAT1	-2.08298	4.68678e-05	0.00206142
ENSG00000169508	GPR183	-2.08015	0.00319634	0.0415929
ENSG00000266714	MYO15B	-2.07618	3.57329e-05	0.00169121
ENSG00000134897	BIVM	-2.07579	0.000343719	0.00885134
ENSG00000092096	SLC22A17	-2.07293	0.00129584	0.0221739
ENSG00000170915	PAQR8	-2.06439	0.00043434	0.0103951
ENSG00000224389	C4B	-2.0564	0.000522252	0.0118562
ENSG00000188596	C12orf55	-2.05568	4.53041e-06	0.000343244
ENSG00000158710	TAGLN2	-2.0512	1.38943e-06	0.000134541
ENSG00000154864	PIEZO2	-2.04809	0.00161703	0.0259202
ENSG00000231638	0	-2.04699	0.00214497	0.0314358
ENSG00000088280	ASAP3	-2.04282	0.000304603	0.00809331
ENSG00000162545	CAMK2N1	-2.03527	0.00240268	0.0338785
ENSG00000169136	ATF5	-2.02395	3.14767e-05	0.00155052
ENSG00000181649	PHLDA2	-2.02359	0.00130662	0.0222582
ENSG00000118495	PLAGL1	-2.0169	2.34696e-06	0.00020293
ENSG00000272795	0	-2.01525	2.909e-05	0.00146445
ENSG00000141664	ZCCHC2	-2.01226	0.000121391	0.00418129
ENSG00000167291	TBC1D16	-2.00975	0.000531728	0.0120282
ENSG00000140057	AK7	-2.0067	0.000388951	0.00964955
ENSG00000131650	KREMEN2	-2.00606	0.000161614	0.00514429
ENSG00000259120	SMIM6	-2.00437	0.000246591	0.00690783
ENSG00000225978	HAR1A	-1.99798	0.00292597	0.0389424
ENSG00000134242	PTPN22	-1.99708	9.40864e-05	0.00344391
ENSG00000150051	MKX	-1.99141	2.84978e-05	0.00144615
ENSG00000256442	0	-1.98543	0.000443608	0.0105438
ENSG00000188404	SELL	-1.98541	0.00320666	0.0416843
ENSG00000220349	0	-1.98121	0.00331926	0.0426515
ENSG00000004799	PDK4	-1.97437	0.00263513	0.0362275
ENSG00000166483	WEE1	-1.97277	4.18313e-05	0.00189932
ENSG00000105967	TFEC	-1.96835	0.00158177	0.0255292
ENSG00000126217	MCF2L	-1.96791	0.00330563	0.0424918
ENSG00000261242	0	-1.96761	0.000778472	0.0156926
ENSG00000167183	PRR15L	-1.96739	0.00314209	0.0410277
ENSG00000183971	NPW	-1.96646	2.25637e-05	0.00121658
ENSG00000124145	SDC4	-1.96521	0.00194688	0.0294891
ENSG00000156574	NODAL	-1.96514	9.86016e-05	0.00356449
ENSG00000007001	UPP2	-1.95858	0.00114116	0.0203621
ENSG00000136014	USP44	-1.95844	5.66134e-05	0.0023533
ENSG00000223570	0	-1.95055	0.00345816	0.0438719
ENSG00000254226	0	-1.94843	0.000664285	0.0140787
ENSG00000228203	RNF144A-AS1	-1.94673	0.00394958	0.0474747
ENSG00000152495	CAMK4	-1.93765	0.00190299	0.0290211
ENSG00000105737	GRIK5	-1.93705	0.000710258	0.0147484
ENSG00000180815	MAP3K15	-1.92936	7.12903e-05	0.00279261
ENSG00000112195	TREML2	-1.92854	0.000668887	0.0141298
ENSG00000007516	BAIAP3	-1.92798	5.28894e-05	0.00224887
ENSG00000104432	IL7	-1.92758	7.26015e-05	0.00282358
ENSG00000271133	0	-1.92409	0.0015512	0.0251734
ENSG00000125089	SH3TC1	-1.92228	6.13941e-05	0.00248708
ENSG00000162645	GBP2	-1.91844	0.000206087	0.00610667
ENSG00000168062	BATF2	-1.91467	0.00276511	0.0374182
ENSG00000252522	0	-1.91341	0.00182887	0.0282081
ENSG00000116106	EPHA4	-1.91115	0.00073527	0.015078
ENSG00000126709	IFI6	-1.90637	0.000115512	0.00403272
ENSG00000154217	PITPNC1	-1.90361	1.22097e-05	0.000756043
ENSG00000116852	KIF21B	-1.90159	0.000393508	0.00971814
ENSG00000236772	0	-1.89556	0.000163304	0.00517419
ENSG00000144935	TRPC1	-1.89488	0.00141915	0.0235747
ENSG00000226571	0	-1.89376	0.00168917	0.0266933
ENSG00000244731	C4A	-1.88785	0.00281228	0.0378918
ENSG00000223393	0	-1.88471	0.000268061	0.00737484
ENSG00000149485	FADS1	-1.88178	0.00159249	0.0256569
ENSG00000234663	0	-1.88061	0.00418658	0.0491853
ENSG00000136943	CTSV	-1.87906	0.00180361	0.0279435
ENSG00000260177	0	-1.87699	0.00145991	0.0240936
ENSG00000254245	PCDHGA3	-1.87533	0.00132297	0.0224285
ENSG00000204071	TCEAL6	-1.87487	0.000218383	0.00633261
ENSG00000188042	ARL4C	-1.87374	0.00164874	0.0262514
ENSG00000263326	0	-1.86995	0.000520309	0.0118192
ENSG00000105643	ARRDC2	-1.86947	0.00200296	0.0299586
ENSG00000260589	0	-1.86876	0.00134484	0.0226576
ENSG00000258449	0	-1.8682	2.97332e-05	0.0014909
ENSG00000204282	TNRC6C-AS1	-1.86413	0.00258688	0.0357454
ENSG00000169242	EFNA1	-1.86403	4.34695e-05	0.0019567
ENSG00000155792	DEPTOR	-1.8637	1.08798e-05	0.000693137
ENSG00000105717	PBX4	-1.86341	0.00239675	0.0338496
ENSG00000165507	C10orf10	-1.85951	0.00117827	0.0207155
ENSG00000239705	0	-1.85881	0.000488515	0.0113242
ENSG00000232629	HLA-DQB2	-1.85864	0.00206075	0.0305284
ENSG00000167895	TMC8	-1.85637	0.00233942	0.0333699
ENSG00000271225	0	-1.85177	0.00219244	0.0319342
ENSG00000240040	0	-1.85119	0.00393439	0.0473348
ENSG00000204531	POU5F1	-1.85093	1.63874e-05	0.000964395
ENSG00000258572	0	-1.85092	3.24095e-05	0.00157271
ENSG00000269620	0	-1.84882	0.00272098	0.0369527
ENSG00000258546	0	-1.84577	1.77296e-05	0.00102121
ENSG00000232519	0	-1.84427	0.000167736	0.0052771
ENSG00000255026	0	-1.84056	0.00202115	0.0301568
ENSG00000215878	MARCKSL1P2	-1.84032	0.00392562	0.0473101
ENSG00000198822	GRM3	-1.83956	0.00043698	0.01044
ENSG00000124942	AHNAK	-1.83748	0.000793834	0.0159515
ENSG00000225614	ZNF469	-1.83229	0.0019284	0.0292675
ENSG00000233296	0	-1.83203	0.00340259	0.0433118
ENSG00000013016	EHD3	-1.832	0.0019828	0.029819
ENSG00000117016	RIMS3	-1.83015	0.000613934	0.0133164
ENSG00000106868	SUSD1	-1.83011	8.25217e-05	0.00311368
ENSG00000110400	PVRL1	-1.82927	0.000908755	0.0175492
ENSG00000261220	0	-1.82896	0.000287523	0.00776231
ENSG00000174885	NLRP6	-1.82753	0.000211935	0.00621989
ENSG00000168032	ENTPD3	-1.82698	0.002828	0.0379982
ENSG00000137177	KIF13A	-1.82344	0.00196351	0.0296346
ENSG00000135540	NHSL1	-1.8213	9.72821e-07	9.84702e-05
ENSG00000073150	PANX2	-1.81925	0.00426439	0.0497748
ENSG00000260466	0	-1.81915	0.000115591	0.00403272
ENSG00000148082	SHC3	-1.81808	0.000678191	0.0142382
ENSG00000164056	SPRY1	-1.81561	0.000691034	0.0144599
ENSG00000155367	PPM1J	-1.81272	8.24481e-05	0.00311368
ENSG00000224992	0	-1.81187	0.00048373	0.0112578
ENSG00000257058	0	-1.81158	0.000508359	0.0116313
ENSG00000206549	PRSS50	-1.80877	0.00142625	0.0236511
ENSG00000141519	CCDC40	-1.8081	0.00382433	0.0466509
ENSG00000265386	RN7SL219P	-1.80727	0.00282726	0.0379982
ENSG00000229608	GOLGA2P4	-1.80697	0.00389624	0.0470999
ENSG00000130518	KIAA1683	-1.80642	0.000429558	0.0103346
ENSG00000260278	0	-1.80616	0.00212906	0.031263
ENSG00000267270	0	-1.80498	9.60481e-05	0.00349884
ENSG00000242175	RN7SL127P	-1.80456	0.00363057	0.0451561
ENSG00000259747	0	-1.8018	0.00325312	0.0421297
ENSG00000160789	LMNA	-1.8013	0.00012665	0.00431542
ENSG00000249142	0	-1.79877	0.000373641	0.00936149
ENSG00000175793	SFN	-1.7979	0.00132078	0.0224013
ENSG00000245330	0	-1.79537	0.00081916	0.0163221
ENSG00000266705	MIR4437	-1.79476	0.000670751	0.0141446
ENSG00000152784	PRDM8	-1.79459	9.58862e-05	0.0034963
ENSG00000166920	C15orf48	-1.79426	0.00118774	0.0208145
ENSG00000101638	ST8SIA5	-1.79386	0.00346854	0.0439303
ENSG00000103811	CTSH	-1.79149	0.00277199	0.0374846
ENSG00000117519	CNN3	-1.79128	0.00375676	0.0460591
ENSG00000151090	THRB	-1.7905	0.00225408	0.0324847
ENSG00000211452	DIO1	-1.7904	0.000922852	0.0176574
ENSG00000232533	0	-1.78972	0.000183903	0.00565689
ENSG00000108556	CHRNE	-1.78794	0.00018043	0.00558173
ENSG00000170522	ELOVL6	-1.78744	0.0028365	0.0380863
ENSG00000175505	CLCF1	-1.78696	0.000247438	0.00692643
ENSG00000167772	ANGPTL4	-1.78522	0.000895165	0.0173804
ENSG00000114279	FGF12	-1.78393	0.00045725	0.0107805
ENSG00000173338	KCNK7	-1.78373	2.00949e-05	0.00112006
ENSG00000008226	DLEC1	-1.78298	3.34218e-05	0.00160789
ENSG00000123684	LPGAT1	-1.78199	0.000571096	0.0126456
ENSG00000140105	WARS	-1.78045	5.1734e-06	0.000385043
ENSG00000101017	CD40	-1.77949	0.000369497	0.0093068
ENSG00000065054	SLC9A3R2	-1.77657	0.0024568	0.0343989
ENSG00000196924	FLNA	-1.77509	0.000338785	0.00877189
ENSG00000226380	MIR29A	-1.77229	0.000137173	0.00459155
ENSG00000163462	TRIM46	-1.76593	0.0021596	0.0315628
ENSG00000273002	0	-1.76359	2.14258e-05	0.00116851
ENSG00000258521	0	-1.76286	0.000128747	0.00436337
ENSG00000006327	TNFRSF12A	-1.76061	0.000368511	0.0092943
ENSG00000197471	SPN	-1.75968	0.00199798	0.0299405
ENSG00000161714	PLCD3	-1.75787	2.68565e-05	0.0013832
ENSG00000160062	ZBTB8A	-1.75525	0.000174703	0.00544
ENSG00000196724	ZNF418	-1.75161	0.00358945	0.044882
ENSG00000186654	PRR5	-1.74896	0.00103913	0.0190732
ENSG00000170542	SERPINB9	-1.74774	0.000661899	0.014036
ENSG00000272226	0	-1.74641	0.000672185	0.0141513
ENSG00000130164	LDLR	-1.74372	0.000724771	0.014911
ENSG00000258633	0	-1.74256	0.00129662	0.0221739
ENSG00000265345	MIR5188	-1.74199	0.00105484	0.0192962
ENSG00000272631	0	-1.74007	0.00209073	0.0307956
ENSG00000254343	0	-1.73922	0.000119121	0.0041218
ENSG00000202014	0	-1.73781	0.00391601	0.0472636
ENSG00000065923	SLC9A7	-1.73524	4.72345e-05	0.00206558
ENSG00000214659	KRT8P26	-1.73345	0.00323427	0.0419406
ENSG00000270996	0	-1.73325	0.0018151	0.0280756
ENSG00000260583	LINC00515	-1.73179	0.00207688	0.0306629
ENSG00000197140	ADAM32	-1.73161	0.0026874	0.0366277
ENSG00000183921	SDR42E2	-1.73137	0.000696792	0.0145563
ENSG00000238063	0	-1.72804	0.00139611	0.0232632
ENSG00000118308	LRMP	-1.72735	2.7713e-07	3.4603e-05
ENSG00000118491	ZC2HC1B	-1.72511	0.00329424	0.042407
ENSG00000197747	S100A10	-1.72213	0.00061212	0.0132847
ENSG00000104808	DHDH	-1.71959	0.00102344	0.0189224
ENSG00000250330	0	-1.71935	0.00136911	0.0229543
ENSG00000169992	NLGN2	-1.71852	0.000930155	0.017751
ENSG00000271991	0	-1.7183	0.00366419	0.0453934
ENSG00000237922	0	-1.7129	0.00222761	0.0322452
ENSG00000187955	COL14A1	-1.71193	0.000680496	0.0142709
ENSG00000226856	0	-1.71152	0.000619021	0.0133885
ENSG00000119403	PHF19	-1.70863	1.30768e-05	0.000800593
ENSG00000007968	E2F2	-1.7058	0.000151015	0.00492459
ENSG00000261079	0	-1.70221	7.20364e-05	0.00281023
ENSG00000167552	TUBA1A	-1.7004	0.00303072	0.0400278
ENSG00000197956	S100A6	-1.70034	0.000491004	0.0113713
ENSG00000125266	EFNB2	-1.69827	0.00118432	0.0207929
ENSG00000155366	RHOC	-1.69718	0.000403377	0.00986557
ENSG00000262155	0	-1.69639	0.00249505	0.0347549
ENSG00000208028	MIR616	-1.69366	3.17307e-05	0.00155052
ENSG00000065809	FAM107B	-1.6886	0.00087833	0.0171148
ENSG00000261404	0	-1.6875	0.000639633	0.0137183
ENSG00000141441	GAREM	-1.68678	0.00364106	0.0452352
ENSG00000146453	PNLDC1	-1.68582	0.00130389	0.022254
ENSG00000261452	0	-1.68581	0.00338979	0.0431922
ENSG00000184949	FAM227A	-1.68459	0.00395351	0.0474747
ENSG00000162913	C1orf145	-1.68291	0.00204444	0.0303923
ENSG00000047365	ARAP2	-1.67906	0.000314743	0.00831386
ENSG00000228120	0	-1.67363	0.000234622	0.00666398
ENSG00000272449	0	-1.67336	3.94693e-05	0.00182621
ENSG00000008513	ST3GAL1	-1.6733	0.00266515	0.0364423
ENSG00000271200	0	-1.67211	0.00409558	0.0485157
ENSG00000099814	CEP170B	-1.67153	6.92164e-05	0.00273394
ENSG00000256658	0	-1.66382	0.000622363	0.0134302
ENSG00000160293	VAV2	-1.66299	0.00285308	0.0382135
ENSG00000269961	0	-1.66171	0.000913424	0.0176178
ENSG00000205710	C17orf107	-1.66146	0.000135537	0.0045448
ENSG00000145990	GFOD1	-1.65818	8.56905e-05	0.00320773
ENSG00000184925	LCN12	-1.65816	8.74164e-05	0.00325628
ENSG00000180530	NRIP1	-1.658	0.00164269	0.026232
ENSG00000135052	GOLM1	-1.65557	0.000854384	0.0167773
ENSG00000231346	0	-1.6553	0.00300743	0.0397756
ENSG00000065320	NTN1	-1.65337	0.00364993	0.045302
ENSG00000070081	NUCB2	-1.6509	1.00455e-07	1.4389e-05
ENSG00000272768	0	-1.6493	0.000203454	0.00605227
ENSG00000264448	MIR378D2	-1.64878	0.00216028	0.0315628
ENSG00000166780	C16orf45	-1.64815	0.000110581	0.00391186
ENSG00000165795	NDRG2	-1.64669	0.0011014	0.0198626
ENSG00000196668	LINC00173	-1.64392	0.00238741	0.0338139
ENSG00000085831	TTC39A	-1.64222	0.0013283	0.0224668
ENSG00000140750	ARHGAP17	-1.64207	1.09804e-07	1.54942e-05
ENSG00000175197	DDIT3	-1.64169	1.25398e-05	0.000771451
ENSG00000128045	RASL11B	-1.63917	0.0033352	0.042755
ENSG00000179165	PXT1	-1.63235	0.00220061	0.0319566
ENSG00000235121	0	-1.62551	0.000963039	0.0181775
ENSG00000260805	0	-1.6248	0.00116374	0.020562
ENSG00000199036	MIR219-1	-1.62181	0.00394077	0.0473966
ENSG00000132704	FCRL2	-1.61817	0.0036838	0.0455239
ENSG00000176720	BOK	-1.61599	0.00294529	0.039131
ENSG00000267275	0	-1.61467	0.000200877	0.00599752
ENSG00000176903	PNMA1	-1.61189	3.4418e-05	0.0016392
ENSG00000106211	HSPB1	-1.60547	5.33076e-05	0.00226084
ENSG00000184293	CLECL1	-1.60301	0.00035822	0.00909521
ENSG00000154451	GBP5	-1.60213	0.00215064	0.0314824
ENSG00000128165	ADM2	-1.60179	8.5842e-05	0.00321024
ENSG00000273363	0	-1.5999	0.00405481	0.0481729
ENSG00000160888	IER2	-1.59879	0.00041741	0.0101111
ENSG00000243775	OSTCP1	-1.59571	0.00230852	0.0330417
ENSG00000213262	0	-1.59315	0.00238634	0.0338139
ENSG00000140682	TGFB1I1	-1.59025	0.000934148	0.0177915
ENSG00000258879	0	-1.58466	0.00374519	0.0459767
ENSG00000273175	0	-1.58185	0.00099488	0.0185389
ENSG00000153064	BANK1	-1.58152	0.00251773	0.0349617
ENSG00000142227	EMP3	-1.57894	5.68348e-05	0.00235517
ENSG00000147119	CHST7	-1.57664	8.75408e-05	0.00325772
ENSG00000198156	NPIPB6	-1.57455	4.88259e-05	0.00211568
ENSG00000198805	PNP	-1.57293	0.000298959	0.0079839
ENSG00000272662	0	-1.56779	0.00382714	0.0466509
ENSG00000203485	INF2	-1.56686	7.89407e-05	0.00301009
ENSG00000108405	P2RX1	-1.56603	0.00287712	0.0384271
ENSG00000116985	BMP8B	-1.56454	9.2415e-05	0.00340242
ENSG00000185650	ZFP36L1	-1.56311	4.42845e-05	0.00197759
ENSG00000162772	ATF3	-1.55953	0.00251393	0.0349538
ENSG00000179085	DPM3	-1.55949	8.30329e-07	8.61137e-05
ENSG00000147251	DOCK11	-1.55571	0.00220502	0.032007
ENSG00000273062	0	-1.55392	0.000339921	0.00878335
ENSG00000255200	0	-1.55067	0.000698586	0.0145835
ENSG00000112378	PERP	-1.55065	0.00251651	0.0349617
ENSG00000138756	BMP2K	-1.55063	0.000406355	0.00991923
ENSG00000171502	COL24A1	-1.54502	0.00342883	0.0435727
ENSG00000231327	0	-1.54262	0.000200981	0.00599752
ENSG00000163590	PPM1L	-1.54056	0.00039688	0.00975697
ENSG00000167604	NFKBID	-1.53976	0.000488538	0.0113242
ENSG00000185633	NDUFA4L2	-1.53801	0.000116008	0.00404356
ENSG00000067082	KLF6	-1.53493	0.00032341	0.00846038
ENSG00000170835	CEL	-1.53454	0.00217524	0.0317492
ENSG00000137563	GGH	-1.53438	0.000224542	0.00645695
ENSG00000162931	TRIM17	-1.52777	0.00114218	0.020364
ENSG00000227373	0	-1.52533	0.00107955	0.0195503
ENSG00000137942	FNBP1L	-1.52415	0.00170598	0.0268696
ENSG00000007314	SCN4A	-1.52404	0.00334501	0.0428084
ENSG00000143882	ATP6V1C2	-1.52231	1.75854e-06	0.000160845
ENSG00000197183	C20orf112	-1.5185	0.000758506	0.0154295
ENSG00000182287	AP1S2	-1.51809	0.000127852	0.00434467
ENSG00000260352	0	-1.51563	0.000242158	0.006829
ENSG00000225518	0	-1.5126	0.00167279	0.0264898
ENSG00000188613	NANOS1	-1.51169	0.00109887	0.019834
ENSG00000119943	PYROXD2	-1.51116	0.00101677	0.0188175
ENSG00000062716	VMP1	-1.51102	7.12834e-06	0.000503869
ENSG00000258792	0	-1.51086	0.00219846	0.0319483
ENSG00000139112	GABARAPL1	-1.51024	0.000214841	0.00625787
ENSG00000166123	GPT2	-1.50788	0.000328745	0.00855865
ENSG00000202078	0	-1.5074	0.00272077	0.0369527
ENSG00000170899	GSTA4	-1.50704	0.00249376	0.0347497
ENSG00000267613	0	-1.50595	0.00281508	0.0378918
ENSG00000236609	ZNF853	-1.50489	0.00407845	0.0483932
ENSG00000058056	USP13	-1.50388	0.00101132	0.0187257
ENSG00000099860	GADD45B	-1.50351	0.00214865	0.0314655
ENSG00000103257	SLC7A5	-1.50145	0.00118712	0.0208132
ENSG00000256381	0	-1.50123	0.00346208	0.0439069
ENSG00000119326	CTNNAL1	-1.50092	0.000192014	0.00581042
ENSG00000171033	PKIA	-1.49843	0.000496123	0.0114479
ENSG00000271581	0	-1.49768	0.000304562	0.00809331
ENSG00000080947	CROCCP3	-1.49577	0.000214981	0.00625787
ENSG00000038002	AGA	-1.48985	4.87239e-06	0.000367687
ENSG00000198355	PIM3	-1.48948	0.000898666	0.0174305
ENSG00000144485	HES6	-1.48873	0.00107854	0.0195503
ENSG00000197381	ADARB1	-1.48832	0.00145845	0.0240799
ENSG00000168159	RNF187	-1.48194	8.50929e-07	8.80097e-05
ENSG00000242960	FTH1P23	-1.47959	0.00429885	0.0499008
ENSG00000110944	IL23A	-1.4791	0.00184188	0.0283627
ENSG00000234518	PTGES3P1	-1.47841	0.00151498	0.0247337
ENSG00000260806	0	-1.47644	0.000130597	0.00441033
ENSG00000273355	0	-1.47644	0.0033313	0.0427484
ENSG00000162510	MATN1	-1.4754	0.0015918	0.0256567
ENSG00000206503	HLA-A	-1.47458	2.667e-06	0.000222493
ENSG00000224945	0	-1.47446	0.00233888	0.0333699
ENSG00000120280	CXorf21	-1.4744	0.000151812	0.0049421
ENSG00000101846	STS	-1.47421	0.0027122	0.0368732
ENSG00000227741	0	-1.47319	0.000544941	0.0122204
ENSG00000143126	CELSR2	-1.46928	0.00239682	0.0338496
ENSG00000204390	HSPA1L	-1.46907	4.09557e-06	0.000317264
ENSG00000143514	TP53BP2	-1.46726	2.03474e-05	0.00112332
ENSG00000225177	0	-1.46684	0.00141997	0.023578
ENSG00000180879	SSR4	-1.46682	3.44055e-07	4.14591e-05
ENSG00000176438	SYNE3	-1.46441	0.000276014	0.00753195
ENSG00000127528	KLF2	-1.46432	0.000137998	0.00460699
ENSG00000114423	CBLB	-1.46213	8.54185e-06	0.000576924
ENSG00000153179	RASSF3	-1.46064	0.000465537	0.0109282
ENSG00000144712	CAND2	-1.46013	0.00059162	0.0129508
ENSG00000100592	DAAM1	-1.45997	5.07852e-05	0.00217329
ENSG00000063660	GPC1	-1.45867	0.00365562	0.0453315
ENSG00000150967	ABCB9	-1.4569	0.00272536	0.0369725
ENSG00000255046	0	-1.45671	0.0011129	0.0200125
ENSG00000092621	PHGDH	-1.45651	0.00388272	0.0470565
ENSG00000100889	PCK2	-1.45474	9.14633e-05	0.0033772
ENSG00000100097	LGALS1	-1.4539	0.00080611	0.0161286
ENSG00000272782	0	-1.45088	0.00121744	0.0211689
ENSG00000136010	ALDH1L2	-1.44982	6.83945e-05	0.00270711
ENSG00000226913	BSN-AS2	-1.44769	0.00374246	0.0459729
ENSG00000231704	0	-1.44581	0.00392773	0.0473101
ENSG00000198754	OXCT2	-1.44548	0.00120208	0.0210077
ENSG00000141956	PRDM15	-1.44343	0.000918404	0.0176563
ENSG00000169116	PARM1	-1.44331	0.00121695	0.0211689
ENSG00000186056	MATN1-AS1	-1.44125	6.17775e-05	0.00249995
ENSG00000143603	KCNN3	-1.44037	0.000190487	0.00579831
ENSG00000260625	0	-1.43985	0.000678768	0.0142425
ENSG00000112715	VEGFA	-1.43819	1.05323e-05	0.0006776
ENSG00000206341	HLA-H	-1.43774	0.000221273	0.00640662
ENSG00000228013	0	-1.43262	0.00375536	0.0460591
ENSG00000167371	PRRT2	-1.43163	0.000349027	0.00893192
ENSG00000157933	SKI	-1.42983	7.18283e-05	0.00280696
ENSG00000265683	0	-1.42903	0.00393234	0.0473348
ENSG00000243224	0	-1.42679	0.000777542	0.0156906
ENSG00000172508	CARNS1	-1.42326	0.000978172	0.0183355
ENSG00000178209	PLEC	-1.42289	5.52801e-05	0.00231787
ENSG00000115339	GALNT3	-1.42251	0.00217555	0.0317492
ENSG00000126603	GLIS2	-1.42114	0.000447943	0.0106221
ENSG00000122359	ANXA11	-1.42071	3.14373e-05	0.00155052
ENSG00000186868	MAPT	-1.42033	0.00406616	0.0482776
ENSG00000262246	CORO7	-1.41969	0.0025481	0.0353064
ENSG00000257221	0	-1.41925	0.00149721	0.0245173
ENSG00000237624	OXCT2P1	-1.41914	0.0019485	0.0294901
ENSG00000131979	GCH1	-1.41867	0.00051384	0.0117176
ENSG00000162734	PEA15	-1.41856	0.000213754	0.0062461
ENSG00000162073	PAQR4	-1.41741	0.00281731	0.0379084
ENSG00000118307	CASC1	-1.41583	0.000391816	0.00969197
ENSG00000234745	HLA-B	-1.41554	5.964e-05	0.0024316
ENSG00000180998	GPR137C	-1.41471	0.00176883	0.027596
ENSG00000184083	FAM120C	-1.41294	0.000141577	0.00469755
ENSG00000257543	0	-1.41193	0.00182629	0.0282026
ENSG00000257953	0	-1.41074	0.000770845	0.0156218
ENSG00000260796	0	-1.40909	0.00281246	0.0378918
ENSG00000229645	LINC00341	-1.409	0.000226478	0.00650767
ENSG00000049769	PPP1R3F	-1.40721	0.000208701	0.00616889
ENSG00000270933	0	-1.40706	0.00219666	0.0319353
ENSG00000271780	0	-1.40491	0.00168731	0.0266752
ENSG00000167470	MIDN	-1.40257	0.0023542	0.0335068
ENSG00000157045	NTAN1	-1.39946	6.23543e-05	0.00251495
ENSG00000176732	PFN4	-1.39934	0.000209604	0.00618674
ENSG00000124920	MYRF	-1.39588	0.00318444	0.0414523
ENSG00000086619	ERO1LB	-1.39426	2.91625e-06	0.000238054
ENSG00000143443	C1orf56	-1.39206	4.89827e-05	0.00211728
ENSG00000135404	CD63	-1.39031	6.99957e-05	0.00275083
ENSG00000173727	0	-1.38922	0.0033396	0.0427781
ENSG00000237424	FOXD2-AS1	-1.38777	0.00388392	0.0470565
ENSG00000264349	MIR4258	-1.38763	0.00235425	0.0335068
ENSG00000196517	SLC6A9	-1.38747	0.00134776	0.0226866
ENSG00000101605	MYOM1	-1.38682	0.003622	0.0450767
ENSG00000173486	FKBP2	-1.38681	5.66152e-07	6.39583e-05
ENSG00000140853	NLRC5	-1.3867	0.000240331	0.00678757
ENSG00000139644	TMBIM6	-1.38611	6.69753e-10	1.61927e-07
ENSG00000260442	0	-1.3847	0.00332193	0.0426714
ENSG00000264235	0	-1.38305	0.0025268	0.0350556
ENSG00000116977	LGALS8	-1.38226	4.92638e-06	0.000371023
ENSG00000151229	SLC2A13	-1.38154	0.000104493	0.00374524
ENSG00000092820	EZR	-1.38047	0.00142856	0.0236704
ENSG00000162755	KLHDC9	-1.38042	0.00267261	0.036506
ENSG00000168615	ADAM9	-1.37973	0.00325598	0.0421523
ENSG00000228817	BACH1-IT2	-1.37695	0.00382166	0.0466509
ENSG00000234478	0	-1.37599	0.000394327	0.00973202
ENSG00000264278	0	-1.37471	6.81253e-05	0.00270209
ENSG00000254614	0	-1.37267	0.00142215	0.0236037
ENSG00000149609	C20orf144	-1.36834	0.000159821	0.00511088
ENSG00000267121	0	-1.36676	0.000417237	0.0101111
ENSG00000233799	0	-1.36636	0.00222115	0.0321796
ENSG00000131981	LGALS3	-1.36524	0.00418328	0.0491853
ENSG00000102007	PLP2	-1.36484	3.93639e-05	0.00182621
ENSG00000253390	0	-1.36175	0.00379376	0.0464258
ENSG00000167106	FAM102A	-1.36127	0.000733777	0.0150555
ENSG00000198369	SPRED2	-1.35998	0.00418399	0.0491853
ENSG00000249348	UGDH-AS1	-1.3589	0.000123627	0.00424259
ENSG00000166886	NAB2	-1.35887	0.000998419	0.0185492
ENSG00000156711	MAPK13	-1.35817	0.000531454	0.0120282
ENSG00000271855	0	-1.3571	0.0042163	0.0493653
ENSG00000230325	0	-1.35678	0.00419392	0.0492004
ENSG00000169203	0	-1.35551	0.000981037	0.0183802
ENSG00000233912	0	-1.35445	0.000770578	0.0156218
ENSG00000226167	AP4B1-AS1	-1.3544	0.00173618	0.0272493
ENSG00000116473	RAP1A	-1.35353	1.69825e-05	0.000988379
ENSG00000137310	TCF19	-1.35295	0.00427494	0.0498057
ENSG00000258096	0	-1.35242	0.00120024	0.0209851
ENSG00000123908	AGO2	-1.35193	0.000701839	0.0146086
ENSG00000159259	CHAF1B	-1.35167	0.00369286	0.0455967
ENSG00000084234	APLP2	-1.35137	0.000301374	0.00802744
ENSG00000124762	CDKN1A	-1.34889	0.00119956	0.020983
ENSG00000026297	RNASET2	-1.34855	0.0019526	0.0295168
ENSG00000258559	0	-1.34756	0.000644312	0.0137707
ENSG00000184990	SIVA1	-1.34728	3.60836e-06	0.000285346
ENSG00000196507	TCEAL3	-1.34699	0.000195811	0.00587557
ENSG00000196422	PPP1R26	-1.34566	0.00277576	0.0375221
ENSG00000168264	IRF2BP2	-1.3456	0.000465026	0.0109229
ENSG00000112812	PRSS16	-1.34538	0.000185725	0.00569907
ENSG00000174514	MFSD4	-1.34503	2.72045e-05	0.00139356
ENSG00000259772	0	-1.34379	0.00308999	0.0405706
ENSG00000169239	CA5B	-1.34376	0.000921489	0.0176567
ENSG00000123131	PRDX4	-1.34259	0.000425563	0.0102562
ENSG00000251417	0	-1.34212	0.00117122	0.0206394
ENSG00000182199	SHMT2	-1.34173	0.000908089	0.0175492
ENSG00000144040	SFXN5	-1.34049	2.88504e-05	0.00145432
ENSG00000197714	ZNF460	-1.34035	0.00106976	0.0194566
ENSG00000271888	0	-1.3399	0.00153829	0.0249959
ENSG00000166562	SEC11C	-1.33865	2.50152e-05	0.00130165
ENSG00000166949	SMAD3	-1.33778	0.00322153	0.0418204
ENSG00000031698	SARS	-1.33775	4.48189e-06	0.000340247
ENSG00000257489	0	-1.33758	0.00165996	0.0263692
ENSG00000197256	KANK2	-1.33757	0.0031641	0.0412867
ENSG00000128228	SDF2L1	-1.3372	9.63265e-05	0.00350226
ENSG00000258940	0	-1.3369	0.00103707	0.0190446
ENSG00000157240	FZD1	-1.33674	0.00397442	0.0475903
ENSG00000111328	CDK2AP1	-1.336	0.000908237	0.0175492
ENSG00000131759	RARA	-1.33558	0.000755685	0.0153803
ENSG00000117308	GALE	-1.33237	0.000379562	0.00947856
ENSG00000129535	NRL	-1.33223	2.21543e-05	0.00119945
ENSG00000116815	CD58	-1.33141	0.00222986	0.0322452
ENSG00000172339	ALG14	-1.33079	8.72016e-05	0.00325147
ENSG00000143554	SLC27A3	-1.32964	0.00269254	0.0366715
ENSG00000273010	0	-1.32951	0.000611075	0.0132771
ENSG00000253669	0	-1.32885	0.00219672	0.0319353
ENSG00000198752	CDC42BPB	-1.32635	0.000185359	0.00569704
ENSG00000088298	EDEM2	-1.3249	1.02786e-05	0.00066922
ENSG00000182827	ACBD3	-1.32471	5.9541e-06	0.000433793
ENSG00000143870	PDIA6	-1.32405	2.65354e-06	0.000221857
ENSG00000099251	HSD17B7P2	-1.324	0.00252818	0.035062
ENSG00000143198	MGST3	-1.32391	3.70716e-05	0.00174154
ENSG00000101849	TBL1X	-1.32364	0.000177121	0.00549277
ENSG00000128016	ZFP36	-1.3225	0.00303762	0.0401051
ENSG00000232453	0	-1.3201	0.00317687	0.041368
ENSG00000203761	MSTO2P	-1.31774	0.00130765	0.0222582
ENSG00000225828	FAM229A	-1.31567	0.00170477	0.0268617
ENSG00000226029	0	-1.31324	0.00355935	0.0445599
ENSG00000143624	INTS3	-1.31291	7.16272e-06	0.000505358
ENSG00000085063	CD59	-1.3128	0.000632843	0.0136022
ENSG00000256894	0	-1.31148	0.00316834	0.0412925
ENSG00000205659	LIN52	-1.31038	4.17068e-05	0.00189594
ENSG00000258920	FOXN3-AS1	-1.31027	0.000498269	0.0114835
ENSG00000145050	MANF	-1.31003	0.00121629	0.0211683
ENSG00000101608	MYL12A	-1.3099	3.79417e-05	0.00177364
ENSG00000108639	SYNGR2	-1.30939	0.000914375	0.0176238
ENSG00000179051	RCC2	-1.30922	0.000142661	0.0047206
ENSG00000101577	LPIN2	-1.3071	0.00148921	0.024439
ENSG00000257698	0	-1.30547	0.00302133	0.0399216
ENSG00000142765	SYTL1	-1.30528	0.000952599	0.0180343
ENSG00000117242	PINK1-AS	-1.30506	0.000128447	0.00435709
ENSG00000102393	GLA	-1.30323	0.0013419	0.0226381
ENSG00000112679	DUSP22	-1.3024	0.00154618	0.0251134
ENSG00000166710	B2M	-1.3012	0.00026471	0.00730222
ENSG00000198937	CCDC167	-1.30044	0.00130128	0.0222278
ENSG00000179627	ZBTB42	-1.30038	1.41604e-05	0.000853175
ENSG00000104738	MCM4	-1.29838	0.00429659	0.0498899
ENSG00000176871	WSB2	-1.29776	0.00103581	0.0190417
ENSG00000074657	ZNF532	-1.29716	0.000511752	0.0116948
ENSG00000165102	HGSNAT	-1.29619	0.00234111	0.0333699
ENSG00000100664	EIF5	-1.29598	0.000297805	0.00797567
ENSG00000130956	HABP4	-1.2956	0.00283756	0.0380863
ENSG00000230409	TCEA1P2	-1.29521	0.000114454	0.00401148
ENSG00000139641	ESYT1	-1.2943	2.02918e-05	0.00112279
ENSG00000196352	CD55	-1.29413	0.00249338	0.0347497
ENSG00000232940	HCG25	-1.29365	0.00240195	0.0338785
ENSG00000008283	CYB561	-1.29198	0.000839938	0.0165968
ENSG00000168884	TNIP2	-1.29194	0.000105068	0.00375887
ENSG00000139537	CCDC65	-1.29071	0.000404052	0.00987574
ENSG00000143740	SNAP47	-1.29008	2.46188e-05	0.00129609
ENSG00000170348	TMED10	-1.28947	6.44095e-07	7.08654e-05
ENSG00000213398	LCAT	-1.28812	0.00161031	0.0258344
ENSG00000111254	AKAP3	-1.28727	0.00263737	0.0362451
ENSG00000104205	SGK3	-1.28633	0.00047374	0.011066
ENSG00000184164	CRELD2	-1.2863	0.00125867	0.021687
ENSG00000168003	SLC3A2	-1.28625	0.000574512	0.0126861
ENSG00000119711	ALDH6A1	-1.28502	0.000793123	0.0159456
ENSG00000167861	HID1	-1.28474	0.000828124	0.0164403
ENSG00000135407	AVIL	-1.28441	0.000459382	0.0108171
ENSG00000145365	TIFA	-1.28439	0.000340517	0.00879276
ENSG00000258317	0	-1.28416	0.00372887	0.0458931
ENSG00000198711	SSBP3-AS1	-1.28369	0.00373274	0.0458981
ENSG00000200693	0	-1.28256	0.00111298	0.0200125
ENSG00000177692	DNAJC28	-1.28227	0.000919319	0.0176563
ENSG00000167004	PDIA3	-1.28215	0.000833249	0.0165231
ENSG00000167797	CDK2AP2	-1.28192	9.5168e-05	0.00347866
ENSG00000186153	WWOX	-1.28103	0.00123785	0.0213964
ENSG00000116584	ARHGEF2	-1.28097	0.00114135	0.0203621
ENSG00000172216	CEBPB	-1.28015	0.00274071	0.0371277
ENSG00000168556	ING2	-1.2796	0.0017979	0.0279005
ENSG00000069275	NUCKS1	-1.27775	0.000359938	0.00913271
ENSG00000187735	TCEA1	-1.27766	1.03398e-05	0.000669759
ENSG00000125459	MSTO1	-1.27705	0.00074494	0.0152254
ENSG00000265399	0	-1.27698	0.00196999	0.0296889
ENSG00000182197	EXT1	-1.27642	9.7249e-05	0.00353242
ENSG00000100605	ITPK1	-1.27629	0.00157913	0.0255067
ENSG00000090861	AARS	-1.27558	0.000510022	0.0116623
ENSG00000005059	CCDC109B	-1.27557	0.000606348	0.0131971
ENSG00000198380	GFPT1	-1.27515	0.000582326	0.0128012
ENSG00000264920	0	-1.27455	0.00359099	0.044882
ENSG00000133958	UNC79	-1.2731	0.00218368	0.0318188
ENSG00000238105	0	-1.27289	0.00149706	0.0245173
ENSG00000254206	NPIPB11	-1.27273	0.00148113	0.0243409
ENSG00000168710	AHCYL1	-1.27154	9.87661e-05	0.00356705
ENSG00000184887	BTBD6	-1.26969	0.000826802	0.0164313
ENSG00000122477	LRRC39	-1.26927	0.00322635	0.0418687
ENSG00000165169	DYNLT3	-1.26768	0.000339655	0.00878245
ENSG00000131725	WDR44	-1.26639	0.000205991	0.00610667
ENSG00000129562	DAD1	-1.26509	2.0165e-05	0.00112118
ENSG00000137166	FOXP4	-1.26415	6.57925e-05	0.00261503
ENSG00000230092	0	-1.26388	0.00395639	0.0474942
ENSG00000244038	DDOST	-1.26058	7.74336e-06	0.000540299
ENSG00000134046	MBD2	-1.2602	0.00038794	0.00963706
ENSG00000139722	VPS37B	-1.25945	0.00330571	0.0424918
ENSG00000215845	TSTD1	-1.25905	0.000493131	0.0113927
ENSG00000143549	TPM3	-1.25852	0.0005684	0.0126172
ENSG00000105404	RABAC1	-1.25841	0.000508314	0.0116313
ENSG00000273058	0	-1.25825	0.00383591	0.0467224
ENSG00000179476	C14orf28	-1.25779	0.000488673	0.0113242
ENSG00000164506	STXBP5	-1.25767	0.00164875	0.0262514
ENSG00000071462	WBSCR22	-1.25766	3.47646e-05	0.00165156
ENSG00000273188	0	-1.25696	0.00423283	0.0495131
ENSG00000066027	PPP2R5A	-1.25584	6.42729e-05	0.0025699
ENSG00000070669	ASNS	-1.25547	0.00426963	0.0498057
ENSG00000107902	LHPP	-1.2541	0.00257207	0.0355797
ENSG00000117691	NENF	-1.25384	0.00236183	0.0336021
ENSG00000155304	HSPA13	-1.25381	0.000375141	0.00939287
ENSG00000196182	STK40	-1.2537	5.06045e-05	0.0021729
ENSG00000163349	HIPK1	-1.25315	0.000355223	0.00904329
ENSG00000154370	TRIM11	-1.25286	5.85882e-05	0.00240161
ENSG00000158828	PINK1	-1.25246	0.00212504	0.031216
ENSG00000198668	CALM1	-1.25205	1.91844e-05	0.00108203
ENSG00000186063	AIDA	-1.25164	2.00177e-05	0.0011174
ENSG00000065135	GNAI3	-1.25058	5.51795e-05	0.00231787
ENSG00000068383	INPP5A	-1.2502	0.00148998	0.0244411
ENSG00000111678	C12orf57	-1.25019	0.00176027	0.0274851
ENSG00000214309	MBLAC1	-1.24886	0.00134378	0.0226497
ENSG00000176473	WDR25	-1.24831	3.35087e-05	0.00161003
ENSG00000143498	TAF1A	-1.24716	0.00142618	0.0236511
ENSG00000090863	GLG1	-1.24711	0.00018073	0.00558572
ENSG00000184575	XPOT	-1.2469	0.000578879	0.0127602
ENSG00000115649	CNPPD1	-1.24591	0.000370518	0.00932015
ENSG00000162836	ACP6	-1.24561	0.00384427	0.0467646
ENSG00000273314	0	-1.24534	0.00246053	0.0344384
ENSG00000142208	AKT1	-1.24445	3.64731e-07	4.3536e-05
ENSG00000142188	TMEM50B	-1.24433	6.93637e-05	0.00273691
ENSG00000100439	ABHD4	-1.24416	0.00120583	0.0210441
ENSG00000011021	CLCN6	-1.24411	0.000466072	0.010934
ENSG00000148700	ADD3	-1.24411	0.00427774	0.0498057
ENSG00000111276	CDKN1B	-1.24311	0.00325768	0.0421599
ENSG00000134285	FKBP11	-1.24155	0.00107324	0.0194825
ENSG00000143761	ARF1	-1.24089	7.9588e-06	0.000551277
ENSG00000167978	SRRM2	-1.24045	0.00022801	0.00653313
ENSG00000179364	PACS2	-1.24009	0.000104588	0.00374524
ENSG00000197622	CDC42SE1	-1.23926	0.00231028	0.0330544
ENSG00000162607	USP1	-1.23923	0.00016288	0.00516509
ENSG00000163113	OTUD7B	-1.23857	0.000964636	0.0181857
ENSG00000235423	0	-1.2371	0.00427196	0.0498057
ENSG00000213719	CLIC1	-1.23677	0.000645931	0.0137951
ENSG00000100883	SRP54	-1.23663	2.5033e-05	0.00130165
ENSG00000170540	ARL6IP1	-1.23648	0.00100927	0.018706
ENSG00000143401	ANP32E	-1.23612	0.00114154	0.0203621
ENSG00000165782	TMEM55B	-1.23602	0.000280957	0.00763463
ENSG00000125388	GRK4	-1.23362	0.0027078	0.0368397
ENSG00000167397	VKORC1	-1.23358	0.00242294	0.0341009
ENSG00000110619	CARS	-1.2328	0.00023603	0.00669099
ENSG00000242247	ARFGAP3	-1.23251	4.07716e-05	0.00186459
ENSG00000157216	SSBP3	-1.23251	0.00239281	0.0338399
ENSG00000181045	SLC26A11	-1.2317	0.00312206	0.0409068
ENSG00000177731	FLII	-1.23092	0.000104141	0.00373982
ENSG00000066455	GOLGA5	-1.2303	1.5945e-05	0.000941274
ENSG00000205208	C4orf46	-1.22956	0.00179125	0.0278658
ENSG00000122218	COPA	-1.22937	3.12816e-05	0.00155052
ENSG00000143321	HDGF	-1.22874	0.00334039	0.0427781
ENSG00000178878	APOLD1	-1.22847	0.00248128	0.0346267
ENSG00000211451	GNRHR2	-1.227	0.00208326	0.0307332
ENSG00000116903	EXOC8	-1.22653	0.00293741	0.0390727
ENSG00000143013	LMO4	-1.22592	0.00351411	0.0442094
ENSG00000078674	PCM1	-1.2257	0.000427926	0.0103066
ENSG00000142892	PIGK	-1.22521	0.00188181	0.0287792
ENSG00000122882	ECD	-1.22427	0.000107938	0.00383624
ENSG00000134825	TMEM258	-1.22382	0.000364084	0.00921325
ENSG00000118680	MYL12B	-1.22358	0.000548018	0.0122511
ENSG00000163382	APOA1BP	-1.22288	0.000506356	0.0116088
ENSG00000118705	RPN2	-1.22274	0.00104146	0.0191067
ENSG00000109046	WSB1	-1.22251	0.00220071	0.0319566
ENSG00000225855	RUSC1-AS1	-1.22224	0.00153232	0.0249416
ENSG00000165322	ARHGAP12	-1.2212	0.00022384	0.00644163
ENSG00000090581	GNPTG	-1.2209	0.000433361	0.0103886
ENSG00000173812	EIF1	-1.2203	0.000172742	0.00539223
ENSG00000176393	RNPEP	-1.21879	0.000402189	0.00985884
ENSG00000153046	CDYL	-1.21864	0.000545968	0.0122302
ENSG00000086544	ITPKC	-1.21799	0.00104536	0.0191689
ENSG00000135269	TES	-1.21764	0.00293884	0.0390727
ENSG00000120437	ACAT2	-1.21686	0.00138788	0.0231668
ENSG00000203832	NBPF20	-1.21676	0.00165935	0.0263692
ENSG00000172432	GTPBP2	-1.21625	4.64158e-05	0.00204866
ENSG00000181035	SLC25A42	-1.21369	0.00156439	0.0253333
ENSG00000166340	TPP1	-1.21361	0.00182825	0.0282081
ENSG00000171161	ZNF672	-1.21267	0.000146099	0.00480139
ENSG00000180098	TRNAU1AP	-1.21134	0.000325556	0.00850478
ENSG00000117500	TMED5	-1.21114	0.00114819	0.0204232
ENSG00000156876	SASS6	-1.21062	0.00234302	0.0333846
ENSG00000198860	TSEN15	-1.21034	0.00429527	0.0498899
ENSG00000166896	XRCC6BP1	-1.21017	0.00348028	0.0439774
ENSG00000204228	HSD17B8	-1.21011	0.00194765	0.0294891
ENSG00000012822	CALCOCO1	-1.20883	0.000514958	0.0117176
ENSG00000153207	AHCTF1	-1.2086	0.00038192	0.00951908
ENSG00000117411	B4GALT2	-1.20824	0.00321965	0.0418103
ENSG00000090061	CCNK	-1.20816	0.000196425	0.00588934
ENSG00000143499	SMYD2	-1.20807	0.00107839	0.0195503
ENSG00000089737	DDX24	-1.20757	0.0024115	0.0339777
ENSG00000123416	TUBA1B	-1.20723	0.00282461	0.0379932
ENSG00000135241	PNPLA8	-1.20716	0.0028955	0.0385943
ENSG00000135720	DYNC1LI2	-1.20711	0.0023731	0.0336992
ENSG00000005893	LAMP2	-1.20707	0.000408632	0.00996113
ENSG00000153879	CEBPG	-1.20646	0.00126833	0.0218237
ENSG00000175215	CTDSP2	-1.20642	0.000167817	0.0052771
ENSG00000116668	SWT1	-1.20629	0.00144104	0.0238548
ENSG00000100711	ZFYVE21	-1.2062	0.000547936	0.0122511
ENSG00000228057	SEC63P1	-1.20555	0.00359759	0.0449054
ENSG00000120805	ARL1	-1.20533	0.000723637	0.014911
ENSG00000135473	PAN2	-1.20531	0.00120353	0.0210137
ENSG00000103544	C16orf62	-1.20505	0.000353665	0.00902456
ENSG00000198081	ZBTB14	-1.20449	0.00129436	0.0221612
ENSG00000143437	ARNT	-1.20435	0.00228051	0.032752
ENSG00000005302	MSL3	-1.20402	0.00139516	0.0232576
ENSG00000067167	TRAM1	-1.2032	0.000212038	0.00621989
ENSG00000137337	MDC1	-1.2024	0.000112035	0.00394491
ENSG00000112514	CUTA	-1.20205	0.00056341	0.0125431
ENSG00000116209	TMEM59	-1.20183	0.00398805	0.0476782
ENSG00000154305	MIA3	-1.20178	0.000671321	0.0141446
ENSG00000150527	CTAGE5	-1.20096	0.0015535	0.0251784
ENSG00000147586	MRPS28	-1.2009	0.00175591	0.0274396
ENSG00000177000	MTHFR	-1.19949	0.00102648	0.0189509
ENSG00000116793	PHTF1	-1.19935	0.00221241	0.0320896
ENSG00000136631	VPS45	-1.19916	0.00192389	0.0292459
ENSG00000090520	DNAJB11	-1.19845	0.00184494	0.0283984
ENSG00000133872	TMEM66	-1.19841	0.00247822	0.0345977
ENSG00000163945	UVSSA	-1.19802	0.00405009	0.0481729
ENSG00000272269	0	-1.1976	0.00180356	0.0279435
ENSG00000165516	KLHDC2	-1.19733	0.000145768	0.00480082
ENSG00000155592	ZKSCAN2	-1.19644	0.00316773	0.0412925
ENSG00000137312	FLOT1	-1.19597	0.000275037	0.00751069
ENSG00000123130	ACOT9	-1.19575	0.000251359	0.0070052
ENSG00000167522	ANKRD11	-1.19492	0.00128882	0.0220982
ENSG00000183576	SETD3	-1.19453	2.51946e-05	0.00130826
ENSG00000104522	TSTA3	-1.19395	0.00160609	0.0257994
ENSG00000160741	CRTC2	-1.19346	0.00105031	0.0192412
ENSG00000143575	HAX1	-1.19296	0.0011752	0.0206811
ENSG00000094975	SUCO	-1.19245	0.00118233	0.0207676
ENSG00000198171	DDRGK1	-1.19225	0.00153655	0.0249959
ENSG00000177189	RPS6KA3	-1.19204	0.000437426	0.01044
ENSG00000100532	CGRRF1	-1.19181	0.00164592	0.0262504
ENSG00000066739	ATG2B	-1.19092	0.00427165	0.0498057
ENSG00000051620	HEBP2	-1.19015	0.00130176	0.0222278
ENSG00000131966	ACTR10	-1.18876	0.000429851	0.0103346
ENSG00000198960	ARMCX6	-1.1886	0.000846343	0.0166886
ENSG00000120370	GORAB	-1.18834	0.00237263	0.0336992
ENSG00000134262	AP4B1	-1.1883	0.00105217	0.0192658
ENSG00000168488	ATXN2L	-1.18824	5.7569e-05	0.00237522
ENSG00000173442	EHBP1L1	-1.18804	0.00125135	0.0216002
ENSG00000122783	C7orf49	-1.18799	0.0017092	0.0269024
ENSG00000183291	0	-1.18773	0.00384209	0.0467623
ENSG00000124357	NAGK	-1.18737	0.00204908	0.0304248
ENSG00000169223	LMAN2	-1.18707	0.00137536	0.0230286
ENSG00000160752	FDPS	-1.18682	0.000204302	0.00606799
ENSG00000103111	MON1B	-1.18633	0.00312098	0.0409068
ENSG00000166986	MARS	-1.18632	0.000256967	0.007134
ENSG00000112787	FBRSL1	-1.18597	0.000945521	0.0179485
ENSG00000143771	CNIH4	-1.18583	0.00361111	0.0450149
ENSG00000102401	ARMCX3	-1.18551	0.00190391	0.0290236
ENSG00000158669	AGPAT6	-1.1854	0.000161838	0.00514429
ENSG00000174437	ATP2A2	-1.18439	0.00343581	0.0436322
ENSG00000183955	SETD8	-1.18382	0.00102772	0.0189553
ENSG00000185024	BRF1	-1.18307	0.00130529	0.022258
ENSG00000100578	KIAA0586	-1.18296	0.00348964	0.0439774
ENSG00000025796	SEC63	-1.18295	0.00179445	0.0278705
ENSG00000086598	TMED2	-1.18224	0.00099025	0.0184798
ENSG00000090615	GOLGA3	-1.18214	0.000559124	0.0124623
ENSG00000136758	YME1L1	-1.18206	1.9521e-05	0.00109612
ENSG00000131013	PPIL4	-1.18197	0.00401148	0.0478379
ENSG00000213866	YBX1P10	-1.18196	0.00237778	0.0337404
ENSG00000143368	SF3B4	-1.18179	0.00308687	0.0405577
ENSG00000198856	OSTC	-1.18122	0.00178683	0.0278197
ENSG00000163041	H3F3A	-1.18108	0.00382571	0.0466509
ENSG00000138600	SPPL2A	-1.18052	0.000724455	0.014911
ENSG00000022567	SLC45A4	-1.18043	0.00183353	0.0282685
ENSG00000182220	ATP6AP2	-1.18002	0.00170021	0.0268232
ENSG00000185928	PAGR1	-1.17988	0.00198632	0.0298482
ENSG00000134684	YARS	-1.1798	0.000923175	0.0176574
ENSG00000170270	C14orf142	-1.17979	0.00337314	0.0430378
ENSG00000162852	CNST	-1.17938	0.00349989	0.0440627
ENSG00000089248	ERP29	-1.17931	0.00230757	0.0330406
ENSG00000126107	HECTD3	-1.17877	0.000257296	0.007134
ENSG00000132432	SEC61G	-1.17837	0.00427568	0.0498057
ENSG00000100441	KHNYN	-1.17822	0.000503542	0.0115699
ENSG00000101199	ARFGAP1	-1.17691	0.00266172	0.0364348
ENSG00000133961	NUMB	-1.17652	0.000931022	0.0177566
ENSG00000184900	SUMO3	-1.17615	0.00137448	0.0230241
ENSG00000132196	HSD17B7	-1.17573	0.00321571	0.0417734
ENSG00000112031	MTRF1L	-1.1757	0.0024413	0.034245
ENSG00000255112	CHMP1B	-1.17497	0.00123474	0.0213799
ENSG00000121073	SLC35B1	-1.1749	0.00160247	0.0257631
ENSG00000148730	EIF4EBP2	-1.1746	0.00116412	0.020562
ENSG00000170638	TRABD	-1.17291	0.00192499	0.0292497
ENSG00000012963	UBR7	-1.17239	0.00162722	0.0260505
ENSG00000174021	GNG5	-1.17222	0.00313908	0.0410024
ENSG00000124783	SSR1	-1.17213	0.00366046	0.045362
ENSG00000008294	SPAG9	-1.17191	0.00340978	0.043345
ENSG00000119979	FAM45A	-1.17179	0.00134265	0.0226407
ENSG00000139116	KIF21A	-1.17115	0.00396766	0.0475693
ENSG00000143614	GATAD2B	-1.16952	0.00346834	0.0439303
ENSG00000140688	C16orf58	-1.16945	0.000297097	0.00796412
ENSG00000165714	LOH12CR1	-1.1687	0.00222047	0.0321796
ENSG00000163902	RPN1	-1.16854	0.00296917	0.0393931
ENSG00000143543	JTB	-1.16826	0.00129248	0.0221391
ENSG00000173171	MTX1	-1.16825	0.00329894	0.0424335
ENSG00000104472	CHRAC1	-1.1665	0.00326122	0.0421914
ENSG00000143303	RRNAD1	-1.16541	0.00166761	0.0264628
ENSG00000117262	GPR89A	-1.16433	0.00419912	0.0492249
ENSG00000136628	EPRS	-1.1631	0.00369224	0.0455967
ENSG00000263753	LINC00667	-1.16178	0.00217996	0.0317768
ENSG00000089280	FUS	-1.16085	0.00187338	0.0286985
ENSG00000205356	TECPR1	-1.16055	0.000472036	0.011033
ENSG00000188021	UBQLN2	-1.16046	0.00425934	0.0497312
ENSG00000090060	PAPOLA	-1.16015	0.000191614	0.00580933
ENSG00000204227	RING1	-1.15805	0.000273453	0.00749851
ENSG00000184634	MED12	-1.15788	0.00420902	0.0493104
ENSG00000165943	MOAP1	-1.15741	0.00381126	0.0465619
ENSG00000136715	SAP130	-1.15663	0.00298427	0.039552
ENSG00000162736	NCSTN	-1.15588	0.00228505	0.0327925
ENSG00000101558	VAPA	-1.15527	0.00112525	0.0201575
ENSG00000223380	SEC22B	-1.15495	0.00425508	0.0497246
ENSG00000015171	ZMYND11	-1.15332	0.00223077	0.0322452
ENSG00000116957	TBCE	-1.15252	0.00227284	0.0327004
ENSG00000100722	ZC3H14	-1.15115	0.00144498	0.0239095
ENSG00000103275	UBE2I	-1.15093	0.000656654	0.0139794
ENSG00000143258	USP21	-1.1506	0.002392	0.0338399
ENSG00000105701	FKBP8	-1.15001	0.00207372	0.0306281
ENSG00000100796	SMEK1	-1.1492	0.00111971	0.0200955
ENSG00000138279	ANXA7	-1.14875	0.00118599	0.0208127
ENSG00000138674	SEC31A	-1.14854	0.00190843	0.0290666
ENSG00000104613	INTS10	-1.14822	0.00387023	0.04698
ENSG00000214655	ZSWIM8	-1.14816	0.0024745	0.0345702
ENSG00000075413	MARK3	-1.14802	0.000475409	0.0110981
ENSG00000101940	WDR13	-1.1474	0.000699222	0.0145835
ENSG00000100764	PSMC1	-1.14533	0.00231644	0.0331176
ENSG00000112305	SMAP1	-1.14455	0.0033792	0.0430718
ENSG00000166783	KIAA0430	-1.14435	0.00205579	0.0304819
ENSG00000078369	GNB1	-1.14422	0.000908823	0.0175492
ENSG00000168434	COG7	-1.14354	0.000889184	0.0172908
ENSG00000047578	KIAA0556	-1.14351	0.00427465	0.0498057
ENSG00000143093	STRIP1	-1.14351	0.00311319	0.0408188
ENSG00000092108	SCFD1	-1.14288	0.00106915	0.0194548
ENSG00000134265	NAPG	-1.13906	0.00200046	0.029953
ENSG00000159346	ADIPOR1	-1.13903	0.00195159	0.0295133
ENSG00000178950	GAK	-1.1362	0.0026799	0.0365387
ENSG00000060069	CTDP1	-1.13618	0.00269081	0.0366611
ENSG00000160714	UBE2Q1	-1.13361	0.00238907	0.0338248
ENSG00000204304	PBX2	-1.1327	0.00132035	0.0224013
ENSG00000198815	FOXJ3	-1.13252	0.00124552	0.0215191
ENSG00000121774	KHDRBS1	-1.13129	0.000867233	0.0169508
ENSG00000156639	ZFAND3	-1.13112	0.00404669	0.0481519
ENSG00000141452	C18orf8	-1.12991	0.00297877	0.0394929
ENSG00000102054	RBBP7	-1.12762	0.00228006	0.032752
ENSG00000090905	TNRC6A	-1.12751	0.00206915	0.0305844
ENSG00000204463	BAG6	-1.12724	0.000572662	0.0126673
ENSG00000129083	COPB1	-1.12535	0.00184657	0.0284116
ENSG00000078061	ARAF	-1.12469	0.00179523	0.0278705
ENSG00000204560	DHX16	-1.11887	0.00365539	0.0453315
ENSG00000204138	PHACTR4	-1.11838	0.00376615	0.0461444
ENSG00000140694	PARN	-1.11294	0.0037028	0.0456778
ENSG00000172943	PHF8	-1.1074	0.00389329	0.0470999
