# Supplementary material for: FAM46C controls antibody production by the polyadenylation of immunoglobulin mRNAs and inhibits cell migration in multiple myeloma
Source: J Cell Mol Med. 2020 Mar 6;24(7):4171–82. doi: 10.1111/jcmm.15078 (PMC7171423; doi:10.1111/jcmm.15078)
Supplement: Supplementary file 12 [file JCMM-24-4171-s012.xlsx]

## Sheet: Hoja1
Gene Symbol	Chromosomal Location	FC_Rel_F2vC1_JJ	FC_Rel_F2vC2_JJ	FC_Rel_F2vC5_JJ	FC_Rel_3PvC1_JJ	FC_Rel_3PvC2_JJ	FC_Rel_3PvC5_JJ	FC_Rel_21vC1_JJ	FC_Rel_21vC2_JJ	FC_Rel_21vC5_JJ	FC<-1.2	Gene	log2(FC)	FC	FDR
SSR4	chrXq28	-1.51155	-1.47662	-1.60593	-1.26175	-1.2326	-1.34054	-1.33592	-1.30505	-1.41933	9	SSR4	-0.55269	-1.46682	0.000157654
TMED10	chr14q24.3	-1.3413	-1.4152	-1.60361	-1.64057	-1.73096	-1.96141	-1.47392	-1.55512	-1.76216	9	TMED10	-0.366782	-1.28947	0.00017418
TMED10	chr14q24.3	-1.35386	-1.40612	-1.55792	-1.56791	-1.62844	-1.80423	-1.4313	-1.48655	-1.64703	9	TMED10	-0.366782	-1.28947	0.00017418
PDIA6	chr2p25.1	-1.48019	-1.56198	-1.46742	-2.68954	-2.83817	-2.66634	-1.32736	-1.40071	-1.31591	9	PDIA6	-0.404959	-1.32405	0.000454831
PDIA6	chr2p25.1	-1.4507	-1.48446	-1.49257	-2.82755	-2.89335	-2.90916	-1.28116	-1.31097	-1.31814	9	PDIA6	-0.404959	-1.32405	0.000454831
EDEM2	chr20q11.22	-1.57616	-1.36619	-1.50431	-1.56704	-1.35828	-1.4956	-1.52573	-1.32248	-1.45618	9	EDEM2	-0.405888	-1.3249	0.000703136
DDOST	chr1p36.1	-1.26003	-1.28017	-1.36098	-1.93278	-1.96367	-2.08764	-1.22962	-1.24927	-1.32813	9	DDOST	-0.334081	-1.26057	0.00109755
DDOST	chr1p36.1	-1.2611	-1.24746	-1.32527	-1.89797	-1.87744	-1.99456	-1.23178	-1.21845	-1.29446	9	DDOST	-0.334081	-1.26057	0.00109755
WBSCR22	chr7q11.23	-2.05532	-2.10848	-1.86317	-1.67764	-1.72103	-1.5208	-1.57283	-1.61351	-1.42579	9	WBSCR22	-0.330745	-1.25766	0.00181239
WBSCR22	chr7q11.23	-1.95934	-2.02594	-1.78668	-1.67755	-1.73457	-1.52972	-1.58076	-1.63449	-1.44146	9	WBSCR22	-0.330745	-1.25766	0.00181239
WBSCR22	chr7q11.23	-1.99706	-2.07382	-1.78612	-1.67521	-1.73959	-1.49826	-1.62382	-1.68623	-1.4523	9	WBSCR22	-0.330745	-1.25766	0.00181239
WBSCR22	chr7q11.23	-1.80077	-2.16781	-1.87997	-1.49598	-1.8009	-1.56178	-1.4771	-1.77818	-1.54207	9	WBSCR22	-0.330745	-1.25766	0.00181239
C1orf21	chr1q25	-2.48324	-2.30116	-2.28145	-4.20808	-3.89953	-3.86613	-1.74834	-1.62015	-1.60627	9	C1orf21	-1.18179	-2.26858	0.00218142
HSPA13	chr21q11	-1.26008	-1.62048	-1.30403	-1.62733	-2.09276	-1.68408	-1.29123	-1.66053	-1.33625	9	HSPA13	-0.326317	-1.25381	0.0107209
VKORC1	chr16p11.2	-1.58249	-1.2946	-1.29241	-1.71474	-1.40279	-1.40041	-1.56185	-1.27772	-1.27555	9	VKORC1	-0.302849	-1.23358	0.0378945
CD55	chr1q32	-2.37485	-2.31207	-1.52732	-3.1913	-3.10692	-2.0524	-2.41929	-2.35532	-1.5559	9	CD55	-0.371983	-1.29413	0.0393925
CD55	chr1q32	-2.28411	-2.08155	-1.54736	-2.60566	-2.37459	-1.76519	-2.83332	-2.58205	-1.91942	9	CD55	-0.371983	-1.29413	0.0393925
CD55	chr1q32	-2.19762	-1.95076	-1.51694	-2.54491	-2.25903	-1.75666	-2.48509	-2.20593	-1.71537	9	CD55	-0.371983	-1.29413	0.0393925
CD55	chr1q32	-2.00403	-1.97522	-1.41197	-2.35448	-2.32063	-1.65889	-2.04431	-2.01493	-1.44036	9	CD55	-0.371983	-1.29413	0.0393925
AGA	chr4q34.3	-1.59893	-1.75584	-1.63737	-1.71312	-1.88124	-1.7543	-1.22505	-1.23546	-1.2521	9	AGA	-0.575164	-1.48985	0.000458534
