# Supplementary material for: FAM46C controls antibody production by the polyadenylation of immunoglobulin mRNAs and inhibits cell migration in multiple myeloma
Source: J Cell Mol Med. 2020 Mar 6;24(7):4171–82. doi: 10.1111/jcmm.15078 (PMC7171423; doi:10.1111/jcmm.15078)
Supplement: Supplementary file 13 [file JCMM-24-4171-s013.xlsx]

## Sheet: Hoja1
geneset	description	link	C	O	E	R	PValue	FDR	overlapGene	OverlapGene_UserID
GO:0010463	mesenchymal cell proliferation	http://amigo.geneontology.org/amigo/term/GO:0010463	47	13	2.84465	4.56998	2.74e-06	0.00108259	650;2254;2263;4000;4613;5154;6474;6662;7422;7481;8626;8646;54798	FGF9;FGFR2;LMNA;MYCN;PDGFA;DCHS2;SHOX2;BMP2;SOX9;VEGFA;WNT11;TP63;CHRD
GO:0021915	neural tube development	http://amigo.geneontology.org/amigo/term/GO:0021915	158	26	9.56286	2.71885	2.84e-06	0.00108259	677;3705;4838;5914;6385;6423;6497;7042;7291;8321;8543;8646;9620;9968;10159;10512;10959;23242;23648;23770;26227;57167;65979;92344;131405;388585	ATP6AP2;SEMA3C;TMED2;TRIM71;COBL;SSBP3;FKBP8;PHGDH;ITPK1;HES5;NODAL;SALL4;RARA;SDC4;SFRP2;SKI;PHACTR4;ZFP36L1;TGFB2;TWIST1;FZD1;LMO4;CHRD;GORAB;CELSR1;MED12
GO:0016331	morphogenesis of embryonic epithelium	http://amigo.geneontology.org/amigo/term/GO:0016331	147	24	8.89709	2.69751	7.81e-06	0.00198327	2263;4838;5914;6385;6423;6497;6662;6928;7041;7042;7291;8321;8543;8626;9620;9968;10959;23242;30812;51384;57167;65979;131405;388585	TMED2;TRIM71;FGFR2;COBL;SOX8;HES5;NODAL;WNT16;SALL4;RARA;SDC4;SFRP2;SKI;PHACTR4;SOX9;HNF1B;TGFB1I1;TGFB2;TWIST1;FZD1;LMO4;TP63;CELSR1;MED12
GO:0035239	tube morphogenesis	http://amigo.geneontology.org/amigo/term/GO:0035239	344	42	20.8204	2.01725	1.09e-05	0.00207569	183;650;1512;1948;2043;2118;2263;3239;4088;4613;4824;4838;5156;5914;6262;6385;6423;6474;6497;6662;6928;7042;7291;7422;7481;8321;8543;8626;9423;9620;9968;10252;10551;10959;23242;30812;55036;57167;65979;81792;131405;388585	SPRY1;AGR2;TMED2;TRIM71;CTSH;AGT;EFNB2;EPHA4;ETV4;FGFR2;COBL;SOX8;HOXD13;HES5;SMAD3;MYCN;NKX3-1;NODAL;PDGFRA;CCDC40;SALL4;RARA;RYR2;SDC4;SFRP2;SHOX2;SKI;BMP2;PHACTR4;SOX9;HNF1B;TGFB2;TWIST1;VEGFA;WNT11;ADAMTS12;FZD1;LMO4;TP63;NTN1;CELSR1;MED12
GO:0035966	response to topologically incorrect protein	http://amigo.geneontology.org/amigo/term/GO:0035966	183	27	11.076	2.43771	1.5e-05	0.00228135	16;440;467;666;1200;1649;2673;3068;3305;3315;4000;6745;7009;7873;10106;10130;10551;11231;22872;23480;23753;26291;27129;51726;55738;55741;84699	CTDSP2;PDIA6;AGR2;SEC63;TPP1;AARS;DDIT3;SEC31A;SEC61G;SDF2L1;FGF21;GFPT1;HSPB7;HDGF;HSPA1L;HSPB1;LMNA;ASNS;ATF3;DNAJB11;ARFGAP1;EDEM2;BOK;SSR1;TMBIM6;MANF;CREB3L3
GO:0034976	response to endoplasmic reticulum stress	http://amigo.geneontology.org/amigo/term/GO:0034976	262	33	15.8574	2.08105	5.07e-05	0.00644445	16;440;467;488;666;1051;1200;1649;2673;2923;3068;4000;5700;6745;7009;7917;8975;10106;10130;10211;10551;10961;11231;22872;23480;23753;26291;29978;51726;55738;55741;65992;84699	CTDSP2;PDIA6;FLOT1;CEBPB;AGR2;ERP29;SEC63;TPP1;AARS;DDIT3;SEC31A;SEC61G;SDF2L1;FGF21;GFPT1;PDIA3;UBQLN2;HDGF;LMNA;ASNS;ATF3;ATP2A2;DNAJB11;ARFGAP1;EDEM2;PSMC1;DDRGK1;BOK;SSR1;TMBIM6;BAG6;CREB3L3;USP13
GO:0097191	extrinsic apoptotic signaling pathway	http://amigo.geneontology.org/amigo/term/GO:0097191	221	28	13.3759	2.09332	0.000166409	0.0181148	183;207;467;666;2065;2537;2923;3574;3958;4000;4055;4088;5054;6423;7042;8682;8784;9181;10572;10771;50486;51330;51741;64112;64798;147138;204851;219699	SIVA1;ZMYND11;TMC8;AGT;HIPK1;ERBB3;AKT1;UNC5B;IFI6;PDIA3;IL7;LGALS3;LMNA;LTBR;SMAD3;ATF3;G0S2;SERPINE1;TNFRSF12A;WWOX;MOAP1;SFRP2;DEPTOR;BOK;TGFB2;PEA15;TNFRSF18;ARHGEF2
GO:0043062	extracellular structure organization	http://amigo.geneontology.org/amigo/term/GO:0043062	329	37	19.9125	1.85813	0.000201052	0.0191502	183;999;1215;1278;1292;1303;1305;1310;1311;1404;1515;1999;3696;3914;4088;4146;4239;4321;4322;4629;4643;5054;5154;5155;5156;6423;6662;6696;7042;7373;8785;10211;10549;25975;149371;164656;169611	FLOT1;PRDX4;CMA1;COL1A2;COL6A2;COL12A1;COL13A1;COL19A1;COMP;HAPLN1;EXOC8;CTSV;TMPRSS6;OLFML2A;AGT;ELF3;EGFL6;ITGB8;LAMB3;SMAD3;MATN1;MFAP4;MMP12;MMP13;MYH11;MYO1E;SERPINE1;PDGFA;PDGFB;PDGFRA;SFRP2;SOX9;SPP1;TGFB2;COL14A1;MATN4;CDH1
GO:0008544	epidermis development	http://amigo.geneontology.org/amigo/term/GO:0008544	296	34	17.9152	1.89783	0.000241954	0.0204854	16;412;488;677;1515;1832;1999;2012;2069;2263;2312;2810;3852;3866;3872;3914;4613;4665;5154;6662;6700;6703;7042;7538;8626;8754;9620;51384;55283;55504;92344;94234;135228;388585	CD109;CTSV;AARS;DSP;ELF3;EMP1;EREG;FGFR2;FLG;SFN;KRT5;KRT15;KRT17;HES5;LAMB3;STS;MYCN;NAB2;ATP2A2;WNT16;PDGFA;MCOLN3;TNFRSF19;SOX9;SPRR2A;SPRR2D;ZFP36L1;TGFB2;ZFP36;TP63;ADAM9;GORAB;FOXQ1;CELSR1
GO:0060541	respiratory system development	http://amigo.geneontology.org/amigo/term/GO:0060541	198	25	11.9838	2.08614	0.000384566	0.0274446	1512;2254;2263;3290;4613;4838;5154;5156;5914;6497;6662;7068;7422;7481;7917;8650;9620;10252;10365;10551;55036;55211;57493;83931;91461	SPRY1;KLF2;AGR2;CTSH;FGF9;FGFR2;HSD11B1;MYCN;NODAL;PDGFA;PDGFRA;CCDC40;DPPA4;HEG1;RARA;SKI;SOX9;THRB;VEGFA;WNT11;BAG6;STK40;NUMB;PKDCC;CELSR1
GO:0030323	respiratory tube development	http://amigo.geneontology.org/amigo/term/GO:0030323	176	23	10.6523	2.15916	0.000396182	0.0274446	1512;2254;2263;3290;4613;4838;5154;5156;6662;7068;7422;7481;7917;8650;9620;10252;10365;10551;55036;55211;57493;83931;91461	SPRY1;KLF2;AGR2;CTSH;FGF9;FGFR2;HSD11B1;MYCN;NODAL;PDGFA;PDGFRA;CCDC40;DPPA4;HEG1;SOX9;THRB;VEGFA;WNT11;BAG6;STK40;NUMB;PKDCC;CELSR1
GO:0050673	epithelial cell proliferation	http://amigo.geneontology.org/amigo/term/GO:0050673	347	37	21.002	1.76174	0.000568165	0.0360785	207;405;650;677;1027;1051;1515;1750;1948;2069;2118;2254;2263;2810;3586;4088;4321;4824;4838;5155;5617;6423;6657;6662;6869;6928;7042;7291;7422;7538;8626;23385;51384;64743;135228;195814;388585	CDKN1B;CEBPB;CD109;CTSV;DLX6;EFNB2;SDR16C5;EREG;AKT1;ETV4;FGF9;FGFR2;NCSTN;SFN;IL10;HES5;ARNT;SMAD3;MMP12;NKX3-1;NODAL;WNT16;PDGFB;PRL;SFRP2;WDR13;BMP2;SOX2;SOX9;ZFP36L1;TACR1;HNF1B;TGFB2;TWIST1;VEGFA;ZFP36;TP63
GO:0070371	ERK1 and ERK2 cascade	http://amigo.geneontology.org/amigo/term/GO:0070371	256	29	15.4943	1.87166	0.000842944	0.0494095	183;369;467;650;677;1236;1512;1880;2263;4838;5028;5154;5155;5156;5906;6346;6354;6662;7066;7430;8792;10252;23779;26191;26291;55885;57447;112464;171389	SPRY1;PRKCDBP;CCR7;CTSH;NLRP6;AGT;GPR183;FGFR2;ARHGAP8;PTPN22;FGF21;ARAF;ATF3;NODAL;P2RY1;PDGFA;PDGFB;PDGFRA;LMO3;NDRG2;RAP1A;CCL1;CCL7;BMP2;SOX9;ZFP36L1;THPO;EZR;TNFRSF11A
